# Supplementary material for: Triclinic modification of di-n-butyl­bis(2-hydroxy­benzoato-κ 2 O 1,O 1′)tin(IV)
Source: Acta Crystallogr Sect E Struct Rep Online. 2008 Aug 20;64(Pt 9):m1187. doi: 10.1107/S1600536808023799 (PMC2960726; doi:10.1107/S1600536808023799)
Supplement: Supplementary file 1 [file e-64-m1187-sup1.cif]

##############################################################################
###                                                                        ###
###        Electronic paper (Acta Crystallographica Section E)             ###
###                                                                        ###
##############################################################################
#                                                                            #
# This CIF contains the data in a paper accepted for publication in Acta     #
# Crystallographica Section E. It conforms to the requirements of Notes      #
# for Authors for Section E, and has been peer reviewed under the auspices   #
# of the IUCr Commission on Journals.                                        #
#                                                                            #
# Full details of the Crystallographic Information File format               #
# are given in the paper "The Crystallographic Information File (CIF):       #
# a New Standard Archive File for Crystallography" by S. R. Hall, F. H.      #
# Allen and I. D. Brown [Acta Cryst. (1991), A47, 655-685].                  #
#                                                                            #
# The current version of the core CIF dictionary is obtainable from          #
# ftp://ftp.iucr.org/pub/cif_core.dic. The current version number is 2.4.    #
#                                                                            #
# Software is freely available for graphical display of the structure(s) in  #
# this CIF.  For information consult the CIF home page http://www.iucr.org/  #
# cif/home.html                                                              #
#                                                                            #
# This file may be used for bona fide research purposes within the           #
# scientific community so long as proper attribution is given to the journal # 
# article from which it was obtained.                                        #
#                                                                            #
##############################################################################
                                             
data_global
_audit_creation_method     SHELXL-97
_journal_date_recd_electronic     2008-07-22
_journal_date_accepted     2008-07-28
_journal_name_full     'Acta Crystallographica, Section E'
_journal_year     2008
_journal_volume     64
_journal_issue      9
_journal_page_first     m1187
_journal_page_last     m1187
_journal_paper_category     QM
_journal_coeditor_code     TK2286
_publ_contact_author
;
     Dr. Seik Weng Ng
     Department of Chemistry
     University of Malaya
     50603 Kuala Lumpur
     Malaysia
;
_publ_contact_author_email     seikweng@um.edu.my
_publ_contact_author_fax     '03 7967 4193'
_publ_contact_author_phone     '03 7967 6778'
_publ_section_title
;
Triclinic modification of
di-<i>n</i>-butylbis(2-hydroxybenzoato-\k^2^<i>O</i>^1^,<i>O</i>^1'^)tin(IV)
;
loop_
    _publ_author_name
    _publ_author_address
    'Reisi, Reza'
;
Department of Chemistry
University of Malaya
50603 Kuala Lumpur
Malaysia
;
    'Misran, Misni'
;
Department of Chemistry
University of Malaya
50603 Kuala Lumpur
Malaysia
;
    'Lo, Kong Mun'
;
Department of Chemistry
University of Malaya
50603 Kuala Lumpur
Malaysia
;
    'Ng, Seik Weng'
;
Department of Chemistry
University of Malaya
50603 Kuala Lumpur
Malaysia
;
_publ_section_synopsis     .
data_I
_audit_creation_method     SHELXL-97
_chemical_name_systematic
;
di-<i>n</i>-butylbis(2-hydroxybenzoato-\k^2^<i>O</i>^1^,<i>O</i>^1'^)tin(IV)
;
_chemical_name_common     ?
_chemical_formula_moiety     'C22 H28 O6 Sn'
_chemical_formula_sum     'C22 H28 O6 Sn'
_chemical_formula_iupac     '[Sn (C4 H9)2 (C7 H5 O3)2]'
_chemical_formula_weight     507.13
_chemical_melting_point     ?
_symmetry_cell_setting     Triclinic
_symmetry_space_group_name_H-M     'P -1'
_symmetry_space_group_name_Hall     '-P 1'
loop_
    _symmetry_equiv_pos_as_xyz
    'x, y, z'
    '-x, -y, -z'
_cell_length_a     9.1652(2)
_cell_length_b     11.2111(2)
_cell_length_c     12.2620(2)
_cell_angle_alpha     94.7590(10)
_cell_angle_beta     106.8720(10)
_cell_angle_gamma     108.5860(10)
_cell_volume     1121.24(4)
_cell_formula_units_Z     2
_cell_measurement_reflns_used     6302
_cell_measurement_theta_min     2.5
_cell_measurement_theta_max     27.7
_cell_measurement_temperature     100(2)
_exptl_crystal_description     Block
_exptl_crystal_colour     Colorless
_exptl_crystal_size_max     0.25
_exptl_crystal_size_mid     0.20
_exptl_crystal_size_min     0.15
_exptl_crystal_density_diffrn     1.502
_exptl_crystal_density_meas     ?
_exptl_crystal_density_method     'not measured'
_exptl_crystal_F_000     516
_exptl_absorpt_coefficient_mu     1.173
_exptl_absorpt_correction_type     Multi-scan
_exptl_absorpt_process_details     '(SADABS; Sheldrick, 1996)'
_exptl_absorpt_correction_T_min     0.758
_exptl_absorpt_correction_T_max     0.844
_diffrn_ambient_temperature     100(2)
_diffrn_radiation_type     MoK\a
_diffrn_radiation_wavelength     0.71073
_diffrn_radiation_source     'fine-focus sealed tube'
_diffrn_radiation_monochromator     graphite
_diffrn_measurement_device_type     'Bruker SMART APEX diffractometer'
_diffrn_measurement_method     '\w scans'
_diffrn_detector_area_resol_mean     ?
_diffrn_reflns_number     11666
_diffrn_reflns_av_R_equivalents     0.034
_diffrn_reflns_av_sigmaI/netI     0.043
_diffrn_reflns_theta_min     1.8
_diffrn_reflns_theta_max     27.5
_diffrn_reflns_theta_full     27.5
_diffrn_measured_fraction_theta_max     0.983
_diffrn_measured_fraction_theta_full     0.983
_diffrn_reflns_limit_h_min     -11
_diffrn_reflns_limit_h_max     7
_diffrn_reflns_limit_k_min     -14
_diffrn_reflns_limit_k_max     14
_diffrn_reflns_limit_l_min     -15
_diffrn_reflns_limit_l_max     15
_diffrn_standards_number     0
_diffrn_standards_interval_count     0
_diffrn_standards_interval_time     0
_diffrn_standards_decay_%     0
_reflns_number_total     5068
_reflns_number_gt     4633
_reflns_threshold_expression     I>2\s(I)
_refine_ls_structure_factor_coef     Fsqd
_refine_ls_matrix_type     full
_refine_ls_R_factor_all     0.063
_refine_ls_R_factor_gt     0.059
_refine_ls_wR_factor_gt     0.186
_refine_ls_wR_factor_ref     0.189
_refine_ls_goodness_of_fit_ref     1.183
_refine_ls_restrained_S_all     1.182
_refine_ls_number_reflns     5068
_refine_ls_number_parameters     262
_refine_ls_number_restraints     2
_refine_ls_hydrogen_treatment     constr
_refine_ls_weighting_scheme     calc
_refine_ls_weighting_details
         'calc w=1/[\s^2^(Fo^2^)+(0.0604P)^2^+8.6498P] where P=(Fo^2^+2Fc^2^)/3'
_atom_sites_solution_hydrogens     geom
_atom_sites_solution_primary     direct
_atom_sites_solution_secondary     difmap
_refine_ls_shift/su_max     0.001
_refine_ls_shift/su_mean     '<0.001'
_refine_diff_density_max     2.57
_refine_diff_density_min     -1.40
_refine_ls_extinction_method     none
_refine_ls_extinction_coef     ?
loop_
    _atom_type_symbol
    _atom_type_description
    _atom_type_scat_dispersion_real
    _atom_type_scat_dispersion_imag
    _atom_type_scat_source
    'C' 'C' 0.0033 0.0016
                         'International Tables Vol C Tables 4.2.6.8 and 6.1.1.4'
    'H' 'H' 0.0000 0.0000
                         'International Tables Vol C Tables 4.2.6.8 and 6.1.1.4'
    'O' 'O' 0.0106 0.0060
                         'International Tables Vol C Tables 4.2.6.8 and 6.1.1.4'
    'Sn' 'Sn' -0.6537 1.4246
                         'International Tables Vol C Tables 4.2.6.8 and 6.1.1.4'
_computing_data_collection     'APEX2 (Bruker, 2007)'
_computing_cell_refinement     'SAINT (Bruker, 2007)'
_computing_data_reduction     'SAINT (Bruker, 2007)'
_computing_structure_solution     'SHELXS97 (Sheldrick, 2008)'
_computing_structure_refinement     'SHELXL97 (Sheldrick, 2008)'
_computing_molecular_graphics     'X-Seed (Barbour, 2001)'
_computing_publication_material     'publCIF (Westrip, 2008)'
loop_
    _atom_site_type_symbol
    _atom_site_label
    _atom_site_fract_x
    _atom_site_fract_y
    _atom_site_fract_z
    _atom_site_U_iso_or_equiv
    _atom_site_adp_type
    _atom_site_calc_flag
    _atom_site_refinement_flags
    _atom_site_occupancy
    _atom_site_disorder_assembly
    _atom_site_disorder_group
    Sn Sn1 0.50157(6) 0.34322(5) 0.64132(4) 0.03511(17) Uani d . 1 . .
    O O1 0.6039(7) 0.5445(5) 0.6922(5) 0.0424(11) Uani d . 1 . .
    O O2 0.4303(7) 0.4748(5) 0.7850(5) 0.0495(13) Uani d . 1 . .
    O O3 0.4148(9) 0.6313(7) 0.9462(6) 0.0687(19) Uani d D 1 . .
    H H3O 0.3802 0.5549 0.9111 0.103 Uiso calc RD 1 . .
    O O4 0.6470(6) 0.3786(5) 0.5355(4) 0.0391(11) Uani d . 1 . .
    O O5 0.5384(8) 0.1687(6) 0.5037(5) 0.0535(14) Uani d . 1 . .
    O O6 0.5995(9) 0.0298(5) 0.3515(6) 0.0634(18) Uani d D 1 . .
    H H6O 0.5475 0.0276 0.3980 0.095 Uiso calc RD 1 . .
    C C1 0.2603(9) 0.2912(8) 0.5242(7) 0.0452(17) Uani d . 1 . .
    H H1A 0.2522 0.3652 0.4873 0.054 Uiso calc R 1 . .
    H H1B 0.2412 0.2201 0.4620 0.054 Uiso calc R 1 . .
    C C2 0.1264(10) 0.2505(8) 0.5755(8) 0.0512(19) Uani d . 1 . .
    H H2A 0.1354 0.3253 0.6296 0.061 Uiso calc R 1 . .
    H H2B 0.0198 0.2243 0.5123 0.061 Uiso calc R 1 . .
    C C3 0.1281(12) 0.1422(9) 0.6398(9) 0.059(2) Uani d . 1 . .
    H H3A 0.2243 0.1738 0.7118 0.071 Uiso calc R 1 . .
    H H3B 0.1410 0.0738 0.5911 0.071 Uiso calc R 1 . .
    C C4 -0.0260(15) 0.0841(11) 0.6719(11) 0.077(3) Uani d . 1 . .
    H H4A -0.0159 0.0150 0.7140 0.116 Uiso calc R 1 . .
    H H4B -0.1217 0.0496 0.6009 0.116 Uiso calc R 1 . .
    H H4C -0.0389 0.1507 0.7212 0.116 Uiso calc R 1 . .
    C C5 0.6353(10) 0.2839(7) 0.7842(7) 0.0429(16) Uani d . 1 . .
    H H5A 0.6076 0.3066 0.8534 0.051 Uiso calc R 1 . .
    H H5B 0.6034 0.1895 0.7669 0.051 Uiso calc R 1 . .
    C C6 0.8165(10) 0.3455(7) 0.8106(7) 0.0423(16) Uani d . 1 . .
    H H6A 0.8473 0.4399 0.8259 0.051 Uiso calc R 1 . .
    H H6B 0.8436 0.3215 0.7415 0.051 Uiso calc R 1 . .
    C C7 0.9178(12) 0.3068(9) 0.9151(8) 0.059(2) Uani d . 1 . .
    H H7A 0.8917 0.3318 0.9845 0.070 Uiso calc R 1 . .
    H H7B 0.8861 0.2124 0.9003 0.070 Uiso calc R 1 . .
    C C8 1.0967(13) 0.3666(13) 0.9401(10) 0.079(3) Uani d . 1 . .
    H H8A 1.1547 0.3411 1.0093 0.118 Uiso calc R 1 . .
    H H8B 1.1288 0.4602 0.9538 0.118 Uiso calc R 1 . .
    H H8C 1.1245 0.3381 0.8736 0.118 Uiso calc R 1 . .
    C C9 0.5369(9) 0.5664(7) 0.7668(6) 0.0391(15) Uani d . 1 . .
    C C10 0.5867(10) 0.6976(7) 0.8301(6) 0.0391(15) Uani d . 1 . .
    C C11 0.5246(11) 0.7235(8) 0.9170(7) 0.0466(18) Uani d . 1 . .
    C C12 0.5768(15) 0.8474(9) 0.9784(8) 0.066(3) Uani d . 1 . .
    H H12 0.5344 0.8648 1.0375 0.079 Uiso calc R 1 . .
    C C13 0.6896(18) 0.9447(9) 0.9535(11) 0.085(4) Uani d . 1 . .
    H H13 0.7237 1.0298 0.9949 0.102 Uiso calc R 1 . .
    C C14 0.7559(19) 0.9206(9) 0.8676(11) 0.091(5) Uani d . 1 . .
    H H14 0.8361 0.9884 0.8522 0.109 Uiso calc R 1 . .
    C C15 0.7029(12) 0.7971(8) 0.8060(8) 0.053(2) Uani d . 1 . .
    H H15 0.7457 0.7799 0.7471 0.064 Uiso calc R 1 . .
    C C16 0.6292(8) 0.2670(7) 0.4830(6) 0.0350(14) Uani d . 1 . .
    C C17 0.7181(8) 0.2616(7) 0.4013(6) 0.0344(14) Uani d . 1 . .
    C C18 0.6975(10) 0.1431(7) 0.3404(7) 0.0420(16) Uani d . 1 . .
    C C19 0.7814(12) 0.1408(9) 0.2613(7) 0.052(2) Uani d . 1 . .
    H H19 0.7649 0.0615 0.2163 0.063 Uiso calc R 1 . .
    C C20 0.8863(13) 0.2521(10) 0.2488(8) 0.061(2) Uani d . 1 . .
    H H20 0.9441 0.2489 0.1964 0.074 Uiso calc R 1 . .
    C C21 0.9105(12) 0.3695(9) 0.3108(8) 0.056(2) Uani d . 1 . .
    H H21 0.9849 0.4463 0.3020 0.067 Uiso calc R 1 . .
    C C22 0.8242(9) 0.3729(7) 0.3858(7) 0.0419(16) Uani d . 1 . .
    H H22 0.8380 0.4532 0.4276 0.050 Uiso calc R 1 . .
loop_
    _atom_site_aniso_label
    _atom_site_aniso_U_11
    _atom_site_aniso_U_22
    _atom_site_aniso_U_33
    _atom_site_aniso_U_12
    _atom_site_aniso_U_13
    _atom_site_aniso_U_23
    Sn1 0.0326(3) 0.0370(3) 0.0356(3) 0.00980(19) 0.01499(19) 0.00458(18)
    O1 0.048(3) 0.040(3) 0.042(3) 0.015(2) 0.020(2) 0.006(2)
    O2 0.049(3) 0.045(3) 0.052(3) 0.010(2) 0.021(3) 0.006(2)
    O3 0.078(5) 0.059(4) 0.071(4) 0.009(3) 0.048(4) 0.003(3)
    O4 0.044(3) 0.038(3) 0.041(3) 0.014(2) 0.022(2) 0.006(2)
    O5 0.058(4) 0.046(3) 0.060(4) 0.010(3) 0.035(3) 0.010(3)
    O6 0.076(4) 0.036(3) 0.076(4) 0.006(3) 0.041(4) -0.002(3)
    C1 0.041(4) 0.054(4) 0.039(4) 0.014(3) 0.013(3) 0.011(3)
    C2 0.040(4) 0.051(5) 0.065(5) 0.017(4) 0.020(4) 0.019(4)
    C3 0.055(5) 0.055(5) 0.077(6) 0.019(4) 0.034(5) 0.022(5)
    C4 0.080(7) 0.070(7) 0.098(8) 0.019(6) 0.062(7) 0.014(6)
    C5 0.050(4) 0.040(4) 0.039(4) 0.012(3) 0.019(3) 0.010(3)
    C6 0.048(4) 0.039(4) 0.041(4) 0.013(3) 0.017(3) 0.010(3)
    C7 0.063(6) 0.057(5) 0.054(5) 0.024(4) 0.011(4) 0.016(4)
    C8 0.056(6) 0.104(9) 0.074(7) 0.037(6) 0.008(5) 0.020(6)
    C9 0.042(4) 0.046(4) 0.034(3) 0.021(3) 0.014(3) 0.008(3)
    C10 0.049(4) 0.036(3) 0.032(3) 0.017(3) 0.011(3) 0.009(3)
    C11 0.057(5) 0.044(4) 0.044(4) 0.017(4) 0.024(4) 0.008(3)
    C12 0.099(8) 0.055(5) 0.054(5) 0.027(5) 0.043(5) 0.003(4)
    C13 0.136(11) 0.037(5) 0.086(8) 0.010(6) 0.068(8) -0.001(5)
    C14 0.145(12) 0.038(5) 0.100(9) 0.007(6) 0.089(9) 0.002(5)
    C15 0.073(6) 0.044(4) 0.051(5) 0.017(4) 0.038(4) 0.009(4)
    C16 0.033(3) 0.040(4) 0.033(3) 0.013(3) 0.012(3) 0.007(3)
    C17 0.036(3) 0.041(4) 0.031(3) 0.017(3) 0.013(3) 0.008(3)
    C18 0.043(4) 0.039(4) 0.046(4) 0.013(3) 0.020(3) 0.008(3)
    C19 0.068(6) 0.055(5) 0.041(4) 0.026(4) 0.025(4) 0.003(3)
    C20 0.074(6) 0.082(7) 0.048(5) 0.039(5) 0.036(5) 0.018(4)
    C21 0.064(6) 0.059(5) 0.060(5) 0.023(4) 0.038(5) 0.028(4)
    C22 0.044(4) 0.043(4) 0.048(4) 0.020(3) 0.022(3) 0.016(3)
loop_
    _geom_bond_atom_site_label_1
    _geom_bond_atom_site_label_2
    _geom_bond_site_symmetry_2
    _geom_bond_distance
    _geom_bond_publ_flag
    Sn1 C1 . 2.118(8) ?
    Sn1 C5 . 2.117(8) ?
    Sn1 O1 . 2.106(5) ?
    Sn1 O2 . 2.561(6) ?
    Sn1 O4 . 2.090(5) ?
    Sn1 O5 . 2.645(6) ?
    O1 C9 . 1.288(9) ?
    O2 C9 . 1.259(9) ?
    O3 C11 . 1.348(10) ?
    O3 H3O . 0.8400 ?
    O4 C16 . 1.296(8) ?
    O5 C16 . 1.247(9) ?
    O6 C18 . 1.346(9) ?
    O6 H6O . 0.8400 ?
    C1 C2 . 1.501(11) ?
    C1 H1A . 0.9900 ?
    C1 H1B . 0.9900 ?
    C2 C3 . 1.503(12) ?
    C2 H2A . 0.9900 ?
    C2 H2B . 0.9900 ?
    C3 C4 . 1.534(13) ?
    C3 H3A . 0.9900 ?
    C3 H3B . 0.9900 ?
    C4 H4A . 0.9800 ?
    C4 H4B . 0.9800 ?
    C4 H4C . 0.9800 ?
    C5 C6 . 1.503(11) ?
    C5 H5A . 0.9900 ?
    C5 H5B . 0.9900 ?
    C6 C7 . 1.533(11) ?
    C6 H6A . 0.9900 ?
    C6 H6B . 0.9900 ?
    C7 C8 . 1.485(15) ?
    C7 H7A . 0.9900 ?
    C7 H7B . 0.9900 ?
    C8 H8A . 0.9800 ?
    C8 H8B . 0.9800 ?
    C8 H8C . 0.9800 ?
    C9 C10 . 1.467(10) ?
    C10 C11 . 1.396(11) ?
    C10 C15 . 1.395(11) ?
    C11 C12 . 1.386(12) ?
    C12 C13 . 1.368(15) ?
    C12 H12 . 0.9500 ?
    C13 C14 . 1.408(15) ?
    C13 H13 . 0.9500 ?
    C14 C15 . 1.382(12) ?
    C14 H14 . 0.9500 ?
    C15 H15 . 0.9500 ?
    C16 C17 . 1.472(9) ?
    C17 C22 . 1.383(10) ?
    C17 C18 . 1.397(10) ?
    C18 C19 . 1.405(11) ?
    C19 C20 . 1.362(14) ?
    C19 H19 . 0.9500 ?
    C20 C21 . 1.382(14) ?
    C20 H20 . 0.9500 ?
    C21 C22 . 1.382(11) ?
    C21 H21 . 0.9500 ?
    C22 H22 . 0.9500 ?
loop_
    _geom_angle_atom_site_label_1
    _geom_angle_atom_site_label_2
    _geom_angle_atom_site_label_3
    _geom_angle_site_symmetry_1
    _geom_angle_site_symmetry_3
    _geom_angle
    _geom_angle_publ_flag
    O4 Sn1 O1 . . 82.3(2) ?
    O4 Sn1 C5 . . 104.7(3) ?
    O1 Sn1 C5 . . 102.1(3) ?
    O4 Sn1 C1 . . 104.1(3) ?
    O1 Sn1 C1 . . 108.7(3) ?
    C1 Sn1 C5 . . 140.1(3) ?
    O4 Sn1 O2 . . 137.44(19) ?
    O1 Sn1 O2 . . 55.25(19) ?
    C5 Sn1 O2 . . 88.1(3) ?
    C1 Sn1 O2 . . 89.0(3) ?
    O4 Sn1 O5 . . 53.64(18) ?
    O1 Sn1 O5 . . 135.77(19) ?
    C5 Sn1 O5 . . 87.8(3) ?
    C1 Sn1 O5 . . 87.5(3) ?
    O2 Sn1 O5 . . 168.92(18) ?
    C9 O1 Sn1 . . 102.7(5) ?
    C9 O2 Sn1 . . 82.4(4) ?
    C11 O3 H3O . . 120.0 ?
    C16 O4 Sn1 . . 106.0(4) ?
    C16 O5 Sn1 . . 81.3(4) ?
    C18 O6 H6O . . 120.0 ?
    C2 C1 Sn1 . . 116.0(5) ?
    C2 C1 H1A . . 108.3 ?
    Sn1 C1 H1A . . 108.3 ?
    C2 C1 H1B . . 108.3 ?
    Sn1 C1 H1B . . 108.3 ?
    H1A C1 H1B . . 107.4 ?
    C3 C2 C1 . . 114.3(7) ?
    C3 C2 H2A . . 108.7 ?
    C1 C2 H2A . . 108.7 ?
    C3 C2 H2B . . 108.7 ?
    C1 C2 H2B . . 108.7 ?
    H2A C2 H2B . . 107.6 ?
    C2 C3 C4 . . 114.0(9) ?
    C2 C3 H3A . . 108.8 ?
    C4 C3 H3A . . 108.8 ?
    C2 C3 H3B . . 108.8 ?
    C4 C3 H3B . . 108.8 ?
    H3A C3 H3B . . 107.7 ?
    C3 C4 H4A . . 109.5 ?
    C3 C4 H4B . . 109.5 ?
    H4A C4 H4B . . 109.5 ?
    C3 C4 H4C . . 109.5 ?
    H4A C4 H4C . . 109.5 ?
    H4B C4 H4C . . 109.5 ?
    C6 C5 Sn1 . . 111.8(5) ?
    C6 C5 H5A . . 109.2 ?
    Sn1 C5 H5A . . 109.2 ?
    C6 C5 H5B . . 109.2 ?
    Sn1 C5 H5B . . 109.2 ?
    H5A C5 H5B . . 107.9 ?
    C5 C6 C7 . . 113.4(7) ?
    C5 C6 H6A . . 108.9 ?
    C7 C6 H6A . . 108.9 ?
    C5 C6 H6B . . 108.9 ?
    C7 C6 H6B . . 108.9 ?
    H6A C6 H6B . . 107.7 ?
    C8 C7 C6 . . 113.3(8) ?
    C8 C7 H7A . . 108.9 ?
    C6 C7 H7A . . 108.9 ?
    C8 C7 H7B . . 108.9 ?
    C6 C7 H7B . . 108.9 ?
    H7A C7 H7B . . 107.7 ?
    C7 C8 H8A . . 109.5 ?
    C7 C8 H8B . . 109.5 ?
    H8A C8 H8B . . 109.5 ?
    C7 C8 H8C . . 109.5 ?
    H8A C8 H8C . . 109.5 ?
    H8B C8 H8C . . 109.5 ?
    O2 C9 O1 . . 119.5(7) ?
    O2 C9 C10 . . 120.8(7) ?
    O1 C9 C10 . . 119.6(7) ?
    C11 C10 C15 . . 119.7(7) ?
    C11 C10 C9 . . 121.1(7) ?
    C15 C10 C9 . . 119.2(7) ?
    O3 C11 C12 . . 117.1(8) ?
    O3 C11 C10 . . 122.6(7) ?
    C12 C11 C10 . . 120.3(8) ?
    C13 C12 C11 . . 119.7(9) ?
    C13 C12 H12 . . 120.1 ?
    C11 C12 H12 . . 120.1 ?
    C12 C13 C14 . . 121.0(9) ?
    C12 C13 H13 . . 119.5 ?
    C14 C13 H13 . . 119.5 ?
    C15 C14 C13 . . 119.2(9) ?
    C15 C14 H14 . . 120.4 ?
    C13 C14 H14 . . 120.4 ?
    C14 C15 C10 . . 120.2(8) ?
    C14 C15 H15 . . 119.9 ?
    C10 C15 H15 . . 119.9 ?
    O5 C16 O4 . . 119.1(6) ?
    O5 C16 C17 . . 122.5(7) ?
    O4 C16 C17 . . 118.4(6) ?
    C22 C17 C18 . . 119.7(7) ?
    C22 C17 C16 . . 120.5(6) ?
    C18 C17 C16 . . 119.9(6) ?
    O6 C18 C19 . . 117.5(7) ?
    O6 C18 C17 . . 123.8(7) ?
    C19 C18 C17 . . 118.7(7) ?
    C20 C19 C18 . . 120.2(8) ?
    C20 C19 H19 . . 119.9 ?
    C18 C19 H19 . . 119.9 ?
    C19 C20 C21 . . 121.5(8) ?
    C19 C20 H20 . . 119.2 ?
    C21 C20 H20 . . 119.2 ?
    C22 C21 C20 . . 118.6(8) ?
    C22 C21 H21 . . 120.7 ?
    C20 C21 H21 . . 120.7 ?
    C17 C22 C21 . . 121.3(8) ?
    C17 C22 H22 . . 119.4 ?
    C21 C22 H22 . . 119.4 ?
loop_
    _geom_torsion_atom_site_label_1
    _geom_torsion_atom_site_label_2
    _geom_torsion_atom_site_label_3
    _geom_torsion_atom_site_label_4
    _geom_torsion_site_symmetry_1
    _geom_torsion_site_symmetry_2
    _geom_torsion_site_symmetry_3
    _geom_torsion_site_symmetry_4
    _geom_torsion
    _geom_torsion_publ_flag
    O4 Sn1 O1 C9 . . . . 179.6(5) ?
    C5 Sn1 O1 C9 . . . . -76.9(5) ?
    C1 Sn1 O1 C9 . . . . 77.3(5) ?
    O2 Sn1 O1 C9 . . . . 2.1(4) ?
    O5 Sn1 O1 C9 . . . . -176.4(4) ?
    O4 Sn1 O2 C9 . . . . -5.8(6) ?
    O1 Sn1 O2 C9 . . . . -2.1(4) ?
    C5 Sn1 O2 C9 . . . . 104.0(5) ?
    C1 Sn1 O2 C9 . . . . -115.8(5) ?
    O5 Sn1 O2 C9 . . . . 172.4(9) ?
    O1 Sn1 O4 C16 . . . . 176.7(5) ?
    C5 Sn1 O4 C16 . . . . 76.2(5) ?
    C1 Sn1 O4 C16 . . . . -75.8(5) ?
    O2 Sn1 O4 C16 . . . . 179.8(4) ?
    O5 Sn1 O4 C16 . . . . 0.2(4) ?
    O4 Sn1 O5 C16 . . . . -0.2(4) ?
    O1 Sn1 O5 C16 . . . . -5.1(6) ?
    C5 Sn1 O5 C16 . . . . -110.3(5) ?
    C1 Sn1 O5 C16 . . . . 109.4(5) ?
    O2 Sn1 O5 C16 . . . . -178.7(9) ?
    O4 Sn1 C1 C2 . . . . 175.7(6) ?
    O1 Sn1 C1 C2 . . . . -97.9(6) ?
    C5 Sn1 C1 C2 . . . . 40.6(9) ?
    O2 Sn1 C1 C2 . . . . -45.3(6) ?
    O5 Sn1 C1 C2 . . . . 124.2(6) ?
    Sn1 C1 C2 C3 . . . . -55.4(10) ?
    C1 C2 C3 C4 . . . . -169.0(9) ?
    O4 Sn1 C5 C6 . . . . 30.8(6) ?
    O1 Sn1 C5 C6 . . . . -54.3(6) ?
    C1 Sn1 C5 C6 . . . . 165.7(5) ?
    O2 Sn1 C5 C6 . . . . -108.1(5) ?
    O5 Sn1 C5 C6 . . . . 82.2(5) ?
    Sn1 C5 C6 C7 . . . . 178.9(6) ?
    C5 C6 C7 C8 . . . . 179.3(9) ?
    Sn1 O2 C9 O1 . . . . 3.3(6) ?
    Sn1 O2 C9 C10 . . . . -176.3(7) ?
    Sn1 O1 C9 O2 . . . . -4.1(8) ?
    Sn1 O1 C9 C10 . . . . 175.5(5) ?
    O2 C9 C10 C11 . . . . 3.9(11) ?
    O1 C9 C10 C11 . . . . -175.7(7) ?
    O2 C9 C10 C15 . . . . -178.8(8) ?
    O1 C9 C10 C15 . . . . 1.7(11) ?
    C15 C10 C11 O3 . . . . -178.5(9) ?
    C9 C10 C11 O3 . . . . -1.2(13) ?
    C15 C10 C11 C12 . . . . 0.7(13) ?
    C9 C10 C11 C12 . . . . 178.0(8) ?
    O3 C11 C12 C13 . . . . 179.2(11) ?
    C10 C11 C12 C13 . . . . 0.0(17) ?
    C11 C12 C13 C14 . . . . -1(2) ?
    C12 C13 C14 C15 . . . . 1(2) ?
    C13 C14 C15 C10 . . . . -1(2) ?
    C11 C10 C15 C14 . . . . -0.2(15) ?
    C9 C10 C15 C14 . . . . -177.6(10) ?
    Sn1 O5 C16 O4 . . . . 0.3(6) ?
    Sn1 O5 C16 C17 . . . . -179.9(7) ?
    Sn1 O4 C16 O5 . . . . -0.4(8) ?
    Sn1 O4 C16 C17 . . . . 179.8(5) ?
    O5 C16 C17 C22 . . . . -176.5(7) ?
    O4 C16 C17 C22 . . . . 3.2(10) ?
    O5 C16 C17 C18 . . . . 2.4(11) ?
    O4 C16 C17 C18 . . . . -177.9(7) ?
    C22 C17 C18 O6 . . . . 178.7(8) ?
    C16 C17 C18 O6 . . . . -0.2(12) ?
    C22 C17 C18 C19 . . . . -2.3(11) ?
    C16 C17 C18 C19 . . . . 178.8(7) ?
    O6 C18 C19 C20 . . . . -177.9(9) ?
    C17 C18 C19 C20 . . . . 3.0(13) ?
    C18 C19 C20 C21 . . . . -1.5(15) ?
    C19 C20 C21 C22 . . . . -0.7(15) ?
    C18 C17 C22 C21 . . . . 0.1(12) ?
    C16 C17 C22 C21 . . . . 179.0(7) ?
    C20 C21 C22 C17 . . . . 1.4(13) ?
loop_
    _geom_hbond_atom_site_label_D
    _geom_hbond_atom_site_label_H
    _geom_hbond_atom_site_label_A
    _geom_hbond_site_symmetry_A
    _geom_hbond_distance_DH
    _geom_hbond_distance_HA
    _geom_hbond_distance_DA
    _geom_hbond_angle_DHA
    _geom_hbond_publ_flag
    O3 H3o O2 . 0.84 1.96 2.599(9) 132 yes
    O6 H6o O5 . 0.84 2.00 2.626(8) 131 yes
