# Supplementary material for: Triclinic modification of di-n-butyl­bis(2-hydroxy­benzoato-κ 2 O 1,O 1′)tin(IV)
Source: Acta Crystallogr Sect E Struct Rep Online. 2008 Aug 20;64(Pt 9):m1187. doi: 10.1107/S1600536808023799 (PMC2960726; doi:10.1107/S1600536808023799)
Supplement: Supplementary file 2 [file e-64-m1187-Isup2.hkl]

# 
# h,k,l, Fc-squared, Fo-squared, sigma(Fo-squared) and status flag 
# 
data_I
_shelx_title '  P-1' 
_shelx_refln_list_code          4 
_shelx_F_calc_maximum      191.40 
_exptl_crystal_F_000       516.00 
_reflns_d_resolution_high  0.7697 
 
loop_ 
 _symmetry_equiv_pos_as_xyz 
 'x, y, z' 
 '-x, -y, -z' 
 
_cell_length_a     9.1652 
_cell_length_b    11.2111 
_cell_length_c    12.2620 
_cell_angle_alpha  94.759 
_cell_angle_beta  106.872 
_cell_angle_gamma 108.586 
 
_shelx_F_squared_multiplier     1.000 
 
loop_ 
 _refln_index_h 
 _refln_index_k 
 _refln_index_l 
 _refln_F_squared_calc 
 _refln_F_squared_meas 
 _refln_F_squared_sigma 
 _refln_observed_status 
   1   0   0    22238.45    18408.27    806.20 o 
   2   0   0     8574.62     7789.91    340.92 o 
   3   0   0     6547.73     6661.43    367.59 o 
   4   0   0     1011.45      908.32     40.34 o 
   5   0   0     2413.78     2334.64     93.85 o 
   6   0   0      937.74      903.10     33.28 o 
   7   0   0      828.28      682.47     40.20 o 
   8   0   0      889.62      824.99     48.30 o 
   9   0   0      524.40      454.26     33.86 o 
  10   0   0      335.33      320.57     20.95 o 
 -10   1   0        9.01       51.82     10.36 o 
  -9   1   0      180.08      264.26     23.44 o 
  -8   1   0       90.32       76.52     13.11 o 
  -7   1   0      233.39      228.14     18.82 o 
  -6   1   0     1029.31     1126.09    159.29 o 
  -5   1   0      964.01      928.60     47.24 o 
  -4   1   0      250.56      182.13     12.91 o 
  -3   1   0     1464.28     1431.83     66.07 o 
  -2   1   0     4013.09     4115.38    181.36 o 
  -1   1   0     1562.68     1560.70     45.91 o 
   0   1   0     5631.06     3337.63     97.63 o 
   1   1   0     9010.51     8627.21    208.49 o 
   2   1   0     5593.30     5219.77    126.69 o 
   3   1   0     4244.27     4332.75    132.25 o 
   4   1   0       58.68       52.49      9.83 o 
   5   1   0      191.63      307.38     53.91 o 
   7   1   0      713.60      715.86     42.43 o 
   8   1   0      294.88      271.13     23.67 o 
   9   1   0      150.46      166.72     20.68 o 
  10   1   0      184.13      192.20     17.32 o 
 -11   2   0        6.62        1.05      7.21 o 
 -10   2   0      116.85       94.09     12.35 o 
  -9   2   0      149.39      146.84     18.23 o 
  -8   2   0      381.34      378.40     27.26 o 
  -7   2   0      357.99      476.37     30.87 o 
  -6   2   0      197.19      276.80     12.01 o 
  -5   2   0      518.01      559.75     19.85 o 
  -4   2   0      408.81     1337.51     63.38 o 
  -3   2   0     1648.06     2110.41     87.38 o 
  -2   2   0       10.12      124.46      8.25 o 
  -1   2   0     2582.53     2739.20     99.01 o 
   0   2   0     7255.44     7480.83    240.26 o 
   1   2   0      172.70      196.92      7.94 o 
   2   2   0      471.39      491.96     13.61 o 
   3   2   0      734.48      714.75     27.48 o 
   4   2   0      561.13      532.52     15.36 o 
   5   2   0     2440.66     2380.16     75.63 o 
   6   2   0      393.70      402.47     27.12 o 
   7   2   0      137.06      141.66     16.67 o 
   8   2   0      138.76      153.08     18.56 o 
   9   2   0       55.19       62.75     14.57 o 
 -11   3   0       86.56       87.28     12.18 o 
 -10   3   0      264.43      283.71     18.37 o 
  -9   3   0      781.14      775.41     33.45 o 
  -8   3   0      967.07      929.20     51.86 o 
  -7   3   0     2842.65     2611.26     81.88 o 
  -6   3   0     1704.28     1635.27     52.46 o 
  -5   3   0     2644.01     2520.61     78.02 o 
  -4   3   0     1955.14     1781.21     75.00 o 
  -3   3   0     2829.13     2655.01     78.83 o 
  -2   3   0     3450.38     3312.54    100.58 o 
  -1   3   0     3376.26     3222.07     81.27 o 
   0   3   0    11121.11    10451.76    253.06 o 
   1   3   0     3116.13     3057.30     75.45 o 
   2   3   0     4289.61     4440.00    130.79 o 
   3   3   0     3246.34     3187.37     79.14 o 
   4   3   0     1053.62     1113.66     29.85 o 
   5   3   0     1381.22     1352.93     45.31 o 
   6   3   0     1133.50     1311.51     67.99 o 
   7   3   0      849.34      853.47     49.80 o 
   8   3   0      566.31      573.21     39.04 o 
   9   3   0      378.08      370.74     22.61 o 
 -11   4   0       51.74       44.00     10.19 o 
 -10   4   0      115.37       97.29     11.53 o 
  -9   4   0      175.36      215.01     42.16 o 
  -8   4   0      190.70      162.80     11.84 o 
  -7   4   0     1127.09     1151.60     39.23 o 
  -6   4   0     2015.18     2030.74     77.02 o 
  -5   4   0     1312.58     1372.07     59.82 o 
  -4   4   0     1477.22     1483.59     38.39 o 
  -3   4   0      771.24      684.72     31.64 o 
  -2   4   0      993.14      992.12     25.87 o 
  -1   4   0      373.31      338.68      8.51 o 
   0   4   0     3544.75     3662.71     90.48 o 
   1   4   0     1690.97     1699.94     43.46 o 
   2   4   0     2118.41     2054.94     52.26 o 
   3   4   0     4177.42     4090.00    101.41 o 
   4   4   0     1290.14     1242.14     33.45 o 
   5   4   0      554.80      468.26     15.19 o 
   6   4   0      503.13      507.87     33.83 o 
   7   4   0      385.38      389.45     29.91 o 
   8   4   0       78.15       53.72     13.81 o 
   9   4   0       78.83      114.73     13.97 o 
 -11   5   0       26.52       19.97      8.01 o 
 -10   5   0       40.36       48.69     14.89 o 
  -9   5   0       50.46       54.01      8.66 o 
  -8   5   0      222.21      219.15     13.97 o 
  -7   5   0      350.93      352.68     13.28 o 
  -6   5   0       44.12       36.34      7.60 o 
  -5   5   0      313.19      308.93     13.23 o 
  -4   5   0     1355.73     1359.28     35.71 o 
  -3   5   0      178.42      165.52      7.24 o 
  -2   5   0      730.04      785.81     26.33 o 
  -1   5   0     1219.58     1308.90     34.26 o 
   0   5   0      524.73      617.91     15.58 o 
   1   5   0      141.04      298.86     12.92 o 
   2   5   0        0.67      625.24     18.56 o 
   3   5   0       28.22      668.61     24.96 o 
   4   5   0        0.19       67.63     10.56 o 
   5   5   0        0.67        7.60      7.30 o 
   6   5   0        5.75       13.88      8.57 o 
   7   5   0        7.49        7.30      9.56 o 
   8   5   0        5.10       -2.89      8.63 o 
 -11   6   0      169.43      151.49     14.72 o 
 -10   6   0      368.06      395.39     21.92 o 
  -9   6   0      474.16      518.30     24.63 o 
  -8   6   0      193.09      163.87      9.13 o 
  -7   6   0      838.99      991.83     35.13 o 
  -6   6   0     1018.04     1187.51     40.21 o 
  -5   6   0     1549.97     1520.27     40.30 o 
  -4   6   0     5936.29     5479.37    258.20 o 
  -3   6   0     9655.94     9236.59    225.81 o 
  -2   6   0     6342.14     6305.64    185.89 o 
  -1   6   0     5522.22     5449.72    136.27 o 
   0   6   0     3111.15     3069.13     68.35 o 
   1   6   0     2105.62     2095.89     54.28 o 
   2   6   0     1189.14     1162.28     32.17 o 
   3   6   0      552.36      531.26     17.20 o 
   4   6   0      150.26      141.89      8.06 o 
   5   6   0      367.91      321.36     25.70 o 
   6   6   0      365.58      340.92     27.46 o 
   7   6   0      281.04      258.02     25.60 o 
 -11   7   0       84.68       78.42     15.77 o 
 -10   7   0      231.66      225.19     22.14 o 
  -9   7   0      201.15      189.59     13.98 o 
  -8   7   0      106.04      108.65     10.59 o 
  -7   7   0      501.55      435.20     18.85 o 
  -6   7   0      789.38      701.11     25.86 o 
  -5   7   0      785.51      718.09     23.27 o 
  -4   7   0      982.68      872.40     24.45 o 
  -3   7   0     1641.53     1732.37    129.57 o 
  -2   7   0     2507.87     2411.78     74.63 o 
  -1   7   0     1341.24     1460.61     39.05 o 
   0   7   0      962.54     1270.71     30.53 o 
   1   7   0      137.76      296.90     11.61 o 
   2   7   0      216.11      251.31     10.66 o 
   3   7   0      618.00      748.88     23.13 o 
   4   7   0      640.74      647.04     23.40 o 
   5   7   0      365.64      367.78     28.45 o 
   6   7   0      392.51      412.00     32.50 o 
   7   7   0      210.76      201.15     17.08 o 
 -11   8   0        3.36       -5.21      8.53 o 
 -10   8   0        0.14       17.79     10.46 o 
  -8   8   0        0.11       -3.49      5.91 o 
  -6   8   0        6.10        9.00      4.52 o 
  -5   8   0        0.08       -1.90      3.79 o 
  -4   8   0      294.79      293.44     14.22 o 
  -3   8   0       18.79       15.49      6.09 o 
  -2   8   0      110.39      106.04      8.80 o 
  -1   8   0       11.26        4.87      3.82 o 
   0   8   0       27.75       22.06      3.37 o 
   1   8   0      202.49      200.29      8.47 o 
   2   8   0      258.43      269.04     11.32 o 
   3   8   0        4.99        9.26      4.58 o 
   4   8   0       21.40       25.83      5.22 o 
   5   8   0        1.35       14.44     10.09 o 
   6   8   0        9.21       46.89      9.80 o 
 -10   9   0      348.61      339.42     28.85 o 
  -8   9   0      228.05      213.67     19.49 o 
  -7   9   0      487.43      457.78     28.92 o 
  -6   9   0      526.65      538.22     31.51 o 
  -5   9   0      616.22      554.79     22.73 o 
  -4   9   0      975.77     1106.54     38.83 o 
  -3   9   0      625.22      856.57     31.55 o 
  -2   9   0     1542.96     1516.34     50.79 o 
  -1   9   0     1152.74     1188.61     41.27 o 
   0   9   0      163.09      196.81     10.25 o 
   1   9   0       34.92       33.03      6.18 o 
   2   9   0      284.64      278.27     12.71 o 
   3   9   0      736.82      711.54     23.68 o 
   4   9   0      290.20      308.18     27.65 o 
   5   9   0      137.05      107.13     18.62 o 
 -10  10   0      286.75      298.92     27.26 o 
  -9  10   0      301.70      335.31     25.70 o 
  -8  10   0      363.79      391.61     27.42 o 
  -7  10   0      378.85      343.44     25.26 o 
  -6  10   0      440.54      398.47     19.13 o 
  -5  10   0      335.27      303.58     15.97 o 
  -4  10   0      317.88      278.07     15.32 o 
  -3  10   0     1256.02     1213.88     42.81 o 
  -2  10   0      712.79      710.02     28.10 o 
  -1  10   0      850.46      875.56     33.04 o 
   0  10   0     1235.81     1189.56     35.32 o 
   1  10   0      523.54      516.73     18.99 o 
   2  10   0      329.95      365.49     15.44 o 
   3  10   0      312.31      359.79     18.60 o 
   4  10   0      203.08      205.37     24.33 o 
  -9  11   0       47.27       45.22     12.45 o 
  -8  11   0       55.60       82.60     14.18 o 
  -7  11   0       13.95       36.62     11.29 o 
  -6  11   0        0.36       33.17      7.38 o 
  -5  11   0       29.92       34.89      7.30 o 
  -4  11   0        0.04       49.73      7.87 o 
  -3  11   0       62.17      175.52     17.36 o 
  -2  11   0       35.02       55.51      9.66 o 
  -1  11   0       60.79       61.94      8.89 o 
   0  11   0      120.85      151.61     21.75 o 
   1  11   0       43.22       49.34      6.89 o 
   2  11   0       23.32       22.81      5.88 o 
   3  11   0        0.33        8.23      9.26 o 
  -9  12   0       53.73       54.74     13.78 o 
  -8  12   0       49.35       37.28     12.55 o 
  -7  12   0       52.03       28.96      8.68 o 
  -6  12   0      183.80      189.38     20.70 o 
  -5  12   0      236.68      238.76     15.39 o 
  -4  12   0      564.72      591.08     35.32 o 
  -3  12   0      575.70      497.73     23.57 o 
  -2  12   0      376.04      377.39     46.54 o 
  -1  12   0      180.84      157.03     23.06 o 
   0  12   0       47.68       53.48      8.68 o 
   1  12   0       19.29       16.95      6.03 o 
   2  12   0       68.07       71.08      8.53 o 
  -8  13   0      172.03      200.75     22.67 o 
  -7  13   0      193.97      218.24     26.19 o 
  -6  13   0      178.25      191.09     15.09 o 
  -5  13   0      182.32      177.58     14.62 o 
  -4  13   0      319.19      304.20     18.39 o 
  -3  13   0      254.83      238.95     16.42 o 
  -2  13   0      155.15      128.12     13.99 o 
  -1  13   0      215.98      224.56     15.98 o 
   0  13   0      124.22      124.41     12.80 o 
   1  13   0      170.33      188.01     25.30 o 
  -6  14   0       36.02       42.32      9.47 o 
  -5  14   0       17.47       11.14      7.20 o 
  -4  14   0       25.11       32.51      8.83 o 
  -3  14   0       34.85       27.23     12.80 o 
  -2  14   0        1.97        1.55      6.80 o 
   1 -14   1      125.89      137.64     13.75 o 
   2 -14   1      126.09      164.29     21.31 o 
   3 -14   1       99.58      110.38     12.33 o 
   4 -14   1        7.35        7.68      7.33 o 
   5 -14   1       17.34       17.28      8.66 o 
   6 -14   1       55.21       62.12     10.67 o 
  -1 -13   1       24.37       25.87      8.52 o 
   0 -13   1        7.54        9.77      6.94 o 
   1 -13   1       34.12       38.12      8.61 o 
   2 -13   1       54.10       42.34      8.60 o 
   3 -13   1       32.90       42.53      8.87 o 
   4 -13   1        1.84        1.63      5.90 o 
   5 -13   1       10.62       34.73      8.35 o 
   6 -13   1        0.13       17.99      7.75 o 
   7 -13   1        6.38        3.37      6.72 o 
   8 -13   1       36.24       48.27     13.94 o 
  -2 -12   1      153.38      134.02     10.63 o 
  -1 -12   1      245.11      274.51     16.98 o 
   0 -12   1      259.94      275.53     16.81 o 
   1 -12   1      323.44      289.83     17.09 o 
   2 -12   1      432.17      449.17     28.90 o 
   3 -12   1      498.61      515.36     24.19 o 
   4 -12   1      295.64      284.26     16.74 o 
   5 -12   1      295.84      275.88     16.58 o 
   6 -12   1      335.47      329.74     18.46 o 
   7 -12   1      113.46      133.09     17.76 o 
   8 -12   1      166.09      184.75     20.88 o 
   9 -12   1      167.98      146.67     19.22 o 
  -4 -11   1       79.85       49.50     13.91 o 
  -3 -11   1      229.29      210.36     21.69 o 
  -2 -11   1       73.71       69.29      7.97 o 
  -1 -11   1       54.68       36.57     11.64 o 
   0 -11   1      120.85      111.30     10.85 o 
   1 -11   1      267.00      248.93     15.03 o 
   2 -11   1      491.09      564.91     40.62 o 
   3 -11   1      334.94      386.56     19.31 o 
   4 -11   1      245.11      246.65     14.64 o 
   5 -11   1      355.39      338.78     17.81 o 
   6 -11   1      238.65      271.69     20.60 o 
   7 -11   1      107.78      107.89     10.75 o 
   8 -11   1      103.91      122.27     16.77 o 
  -5 -10   1       17.30       21.58     13.08 o 
  -4 -10   1       28.35       92.82     16.67 o 
  -3 -10   1        4.96       29.70      5.68 o 
  -2 -10   1       97.12      102.06     14.62 o 
  -1 -10   1        1.63       -4.01      3.94 o 
   0 -10   1      179.23      189.23     25.51 o 
   1 -10   1      653.74      695.15     27.97 o 
   2 -10   1       92.52       91.11     10.86 o 
   3 -10   1       51.85       68.30      8.24 o 
   4 -10   1       13.88        8.93      7.65 o 
   5 -10   1       12.83        8.05      6.16 o 
   6 -10   1       51.69       49.10     11.35 o 
   7 -10   1        4.67       -0.55      4.95 o 
   8 -10   1       49.64       64.07     12.45 o 
  10 -10   1        7.72        0.40      9.36 o 
  -6  -9   1      216.48      236.54     26.26 o 
  -5  -9   1      328.67      337.66     29.45 o 
  -4  -9   1      657.92      607.34     21.42 o 
  -3  -9   1      747.11      699.86     23.40 o 
  -2  -9   1      585.51      596.66     20.52 o 
  -1  -9   1     1025.30      940.86     28.58 o 
   0  -9   1      517.09      549.17     22.82 o 
   1  -9   1     1254.11     1195.28     41.53 o 
   2  -9   1     1930.96     2216.72     71.01 o 
   3  -9   1     1455.20     1460.52     49.02 o 
   4  -9   1      658.58      634.02     25.01 o 
   5  -9   1      674.23      687.19     27.21 o 
   6  -9   1      427.18      503.72     46.54 o 
   7  -9   1      267.86      263.50     20.28 o 
   8  -9   1      401.78      402.83     26.72 o 
   9  -9   1      175.93      189.76     21.15 o 
  10  -9   1      222.81      211.84     23.44 o 
  -6  -8   1      171.53      223.71     43.86 o 
  -5  -8   1      184.69      198.29     15.27 o 
  -4  -8   1      908.27      902.58     31.17 o 
  -3  -8   1     1689.26     1686.70     43.84 o 
  -2  -8   1     2259.29     2202.00     51.69 o 
  -1  -8   1     3005.24     2932.00     66.79 o 
   0  -8   1      692.26      740.92     19.72 o 
   1  -8   1      293.09      275.43     10.46 o 
   2  -8   1     1152.06     1164.33     39.68 o 
   3  -8   1      634.67      601.64     23.15 o 
   4  -8   1     1208.23     1106.15     37.93 o 
   5  -8   1      309.87      305.08     14.73 o 
   6  -8   1      254.70      238.07     12.84 o 
   7  -8   1      325.43      286.97     20.28 o 
   8  -8   1      200.73      282.11     50.78 o 
   9  -8   1      261.55      330.49     27.42 o 
  10  -8   1      148.48      159.82     20.98 o 
  -7  -7   1       32.17       42.89     13.88 o 
  -6  -7   1       77.50       72.71     14.71 o 
  -5  -7   1        0.48       -5.18      7.93 o 
  -4  -7   1        0.23        4.28      3.71 o 
  -3  -7   1       80.41       83.88      9.56 o 
  -2  -7   1      109.58      233.35      8.82 o 
  -1  -7   1      129.94      406.32     12.24 o 
   0  -7   1       39.97      114.76      9.02 o 
   1  -7   1       49.16       74.32      4.85 o 
   2  -7   1      425.48      831.38     23.67 o 
   3  -7   1      101.04      236.92     37.45 o 
   4  -7   1       32.21       38.04      5.71 o 
   5  -7   1      129.67      132.30      7.18 o 
   6  -7   1        4.76        7.10      3.58 o 
   7  -7   1        3.71       -3.04      5.43 o 
   8  -7   1       25.55       24.53      6.66 o 
   9  -7   1        0.44        4.03      5.73 o 
  10  -7   1       28.86       21.94     11.69 o 
  11  -7   1        0.76        1.83      9.69 o 
  -8  -6   1      130.91      116.33     19.35 o 
  -7  -6   1      370.82      396.62     31.21 o 
  -6  -6   1      648.12      614.24     39.51 o 
  -5  -6   1      767.03      701.50     22.05 o 
  -4  -6   1     2135.03     1989.85     52.71 o 
  -3  -6   1     1548.23     1538.71     41.46 o 
  -2  -6   1     1451.88     1396.11     33.31 o 
  -1  -6   1     1650.09     1584.90     36.90 o 
   0  -6   1     1289.49     1206.32     28.64 o 
   1  -6   1     6492.27     6166.39    153.46 o 
   2  -6   1     3081.56     2934.93     64.97 o 
   3  -6   1     3295.51     2977.55     74.64 o 
   4  -6   1     2707.43     2637.76     66.92 o 
   5  -6   1     1288.67     1556.04     72.11 o 
   6  -6   1     1146.09     1225.65     41.41 o 
   7  -6   1      818.32      809.40     24.84 o 
   8  -6   1      654.98      714.48     30.22 o 
   9  -6   1      352.53      442.86     22.64 o 
  10  -6   1      240.98      213.99     16.71 o 
  11  -6   1      126.08      127.39     14.03 o 
  -8  -5   1      262.89      232.52     24.04 o 
  -7  -5   1      190.56      176.09     20.45 o 
  -6  -5   1      223.59      207.52     19.85 o 
  -5  -5   1      878.36      974.37     28.96 o 
  -4  -5   1     1322.21     1378.74     37.38 o 
  -3  -5   1     2088.54     2292.48     58.97 o 
  -2  -5   1     2192.85     2098.10     53.91 o 
  -1  -5   1     3187.69     3836.80     84.38 o 
   0  -5   1     3508.85     3811.27    122.68 o 
   1  -5   1     2520.16     2415.02     53.44 o 
   2  -5   1     1960.83     1932.36     43.18 o 
   3  -5   1     2078.05     1960.09     49.95 o 
   4  -5   1     2141.36     2147.28     54.76 o 
   5  -5   1     2163.93     2068.41     53.11 o 
   6  -5   1     1958.47     1882.99     50.46 o 
   7  -5   1      876.02      869.09     26.14 o 
   8  -5   1     1277.92     1244.14     46.98 o 
   9  -5   1      611.43      572.18     27.16 o 
  10  -5   1      219.25      196.36     16.01 o 
  11  -5   1      120.91      119.08     13.77 o 
  -9  -4   1        5.35       -0.76      9.96 o 
  -8  -4   1       38.18       51.13     13.74 o 
  -7  -4   1        4.02        1.46      7.14 o 
  -6  -4   1        0.47        3.72      7.00 o 
  -5  -4   1        1.30        4.20      2.83 o 
  -4  -4   1        1.05        0.63      2.44 o 
  -3  -4   1       17.48       26.13      3.33 o 
  -2  -4   1       15.92       19.68      2.79 o 
  -1  -4   1       66.72       92.39      4.03 o 
   0  -4   1      964.97      926.01     21.76 o 
   1  -4   1       16.24       17.86      1.97 o 
   2  -4   1      301.24      238.38      9.55 o 
   3  -4   1       33.75       37.32      5.01 o 
   4  -4   1       58.46       92.71      4.80 o 
   5  -4   1        0.58      246.57      9.36 o 
   6  -4   1        9.29      221.77      9.30 o 
   7  -4   1        8.83       39.45      6.62 o 
   8  -4   1       23.18       46.58     11.15 o 
   9  -4   1       77.73       89.34     16.20 o 
  10  -4   1       17.30       26.02      8.55 o 
  11  -4   1        3.06        3.85      6.98 o 
  -9  -3   1      215.01      176.32     21.88 o 
  -8  -3   1      363.90      377.80     29.38 o 
  -7  -3   1      573.63      867.71     49.53 o 
  -6  -3   1     1033.22      970.92     34.62 o 
  -5  -3   1     1331.14     1363.40     45.64 o 
  -4  -3   1     3265.89     3348.98     83.65 o 
  -3  -3   1     1001.49     1432.58     77.52 o 
  -2  -3   1     3156.68     3208.56     79.37 o 
  -1  -3   1     1193.39     1109.69     28.65 o 
   0  -3   1      864.33      792.68     16.48 o 
   1  -3   1     3370.78     3309.67     71.85 o 
   2  -3   1      913.64      754.84     17.58 o 
   3  -3   1     1959.03     1627.82     41.21 o 
   4  -3   1     1110.89     1074.45     29.11 o 
   5  -3   1     1316.17     1190.95     32.51 o 
   6  -3   1     1307.28     1248.13     34.42 o 
   7  -3   1      311.88      278.02     17.23 o 
   8  -3   1      551.36      548.41     25.48 o 
   9  -3   1      324.97      341.45     20.06 o 
  10  -3   1      110.69       96.24     11.85 o 
  11  -3   1       57.49       84.96     17.76 o 
 -10  -2   1      155.59      178.87     22.74 o 
  -9  -2   1      210.84      213.20     22.41 o 
  -8  -2   1      466.87      428.13     30.97 o 
  -7  -2   1      994.56      897.86     49.96 o 
  -6  -2   1     1605.61     1488.61     49.66 o 
  -5  -2   1     5262.57     5151.85    158.55 o 
  -4  -2   1     7286.29     7013.77    171.21 o 
  -3  -2   1     4579.70     4294.39    105.32 o 
  -2  -2   1     4092.21     4136.86    101.32 o 
  -1  -2   1     9455.21     9383.13    226.71 o 
   0  -2   1    11275.76    10549.82    227.08 o 
   1  -2   1     5826.69     6170.79    225.23 o 
   2  -2   1     3321.02     3455.37     84.76 o 
   3  -2   1     2319.50     2980.70     75.14 o 
   4  -2   1     2849.36     2636.05    116.46 o 
   5  -2   1     1595.52     1802.59     70.02 o 
   6  -2   1     2077.42     2172.70    133.35 o 
   7  -2   1      967.56      895.09     47.67 o 
   8  -2   1     1098.76      985.93     39.53 o 
   9  -2   1      640.14      559.12     27.47 o 
  10  -2   1      270.24      226.79     17.84 o 
 -10  -1   1        5.06        9.20     10.32 o 
  -9  -1   1        1.30       -3.29      7.60 o 
  -8  -1   1       22.23       50.73     11.85 o 
  -7  -1   1        9.17      721.51     41.90 o 
  -6  -1   1      183.43      255.10     14.11 o 
  -5  -1   1      176.05      201.19      9.86 o 
  -4  -1   1       64.25       88.08      7.27 o 
  -3  -1   1      621.42      635.54     21.56 o 
  -2  -1   1       80.96       99.51      3.94 o 
  -1  -1   1     1353.51     1411.28     31.13 o 
   0  -1   1       13.31        3.39      1.33 o 
   1  -1   1      840.59      880.55     18.17 o 
   2  -1   1    16891.50    16435.51    405.42 o 
   3  -1   1     2620.36     2824.23     85.22 o 
   4  -1   1      286.42      265.86     10.15 o 
   5  -1   1       94.84       93.00      4.11 o 
   6  -1   1      180.44      160.35     15.27 o 
   7  -1   1      334.01      345.15     25.23 o 
   8  -1   1      216.18      330.29     44.67 o 
   9  -1   1       45.87      127.72     36.04 o 
  10  -1   1       90.04      117.68     14.01 o 
 -10   0   1      177.37      169.68     21.41 o 
  -9   0   1      460.48      451.30     32.90 o 
  -8   0   1      807.82      696.44     41.83 o 
  -7   0   1      960.59      978.86     52.35 o 
  -6   0   1      856.15      787.61     27.98 o 
  -5   0   1     1344.90     1498.28     76.12 o 
  -4   0   1     1596.87     1947.51    113.36 o 
  -3   0   1     1121.81      926.97     43.69 o 
  -2   0   1     5369.77     6181.00    270.57 o 
  -1   0   1     1773.20     1461.11     69.09 o 
   0   0   1     6805.13     3967.83    438.41 o 
   1   0   1     3723.74     4564.86    290.45 o 
   3   0   1     1177.35     1015.51     43.32 o 
   4   0   1     1110.64     1060.40     65.68 o 
   5   0   1      913.23      908.25     30.36 o 
   6   0   1     1602.94     1457.19     73.10 o 
   7   0   1      179.28      160.28     17.43 o 
   8   0   1      402.55      352.05     33.41 o 
   9   0   1      118.07      107.18     13.76 o 
  10   0   1       14.42       20.38      8.76 o 
 -11   1   1      188.23      233.51     19.10 o 
 -10   1   1      142.93      214.60     22.04 o 
  -9   1   1      651.38      613.51     39.44 o 
  -8   1   1     1098.53     1022.79     55.51 o 
  -7   1   1     1280.02     1287.65     43.70 o 
  -6   1   1     3039.61     2900.65     91.36 o 
  -5   1   1     1733.24     1567.28     74.37 o 
  -4   1   1     4480.63     4068.67    181.23 o 
  -3   1   1     3506.03     3154.14    140.56 o 
  -1   1   1     3325.42     3069.30     99.05 o 
   0   1   1     2395.53     2357.07     46.01 o 
   1   1   1     5114.47     5152.28    125.01 o 
   2   1   1     5499.70     5328.31    129.39 o 
   3   1   1     3673.64     3390.66    104.18 o 
   4   1   1     1838.38     1736.37     55.08 o 
   5   1   1     2397.00     2265.00     71.45 o 
   6   1   1     2558.38     2464.21    117.79 o 
   7   1   1     1932.77     1763.18     89.27 o 
   8   1   1      871.14      882.12     37.51 o 
   9   1   1      325.24      320.04     20.32 o 
  10   1   1      172.37      141.95     15.56 o 
 -11   2   1      104.10      102.08     18.82 o 
 -10   2   1      102.42       85.39     16.13 o 
  -9   2   1      103.13       86.12     13.58 o 
  -8   2   1        4.40       16.23      8.13 o 
  -7   2   1      509.31      524.27     20.24 o 
  -6   2   1      901.66      943.34     48.64 o 
  -5   2   1     1358.40     2678.44    122.40 o 
  -4   2   1      693.41      995.06     48.07 o 
  -2   2   1      657.93      706.60     31.14 o 
  -1   2   1     4006.86     4385.35    142.33 o 
   0   2   1     1019.08     1035.08     23.09 o 
   1   2   1     1314.96     1333.30     33.52 o 
   2   2   1      812.70      785.75     27.07 o 
   3   2   1     1292.58     1366.65     34.88 o 
   4   2   1      629.38      604.93     16.92 o 
   5   2   1       46.24       37.78      8.60 o 
   6   2   1      189.94      138.67     16.17 o 
   7   2   1      398.14      331.32     26.06 o 
   8   2   1       95.85       78.15     12.90 o 
   9   2   1       70.13       55.15     10.57 o 
 -11   3   1       24.04       26.48      8.45 o 
 -10   3   1       16.01       19.75     10.16 o 
  -9   3   1      304.68      281.46     23.41 o 
  -8   3   1      670.54      593.86     36.68 o 
  -7   3   1     1094.72     1121.55     48.32 o 
  -6   3   1      639.05      619.04     30.16 o 
  -5   3   1       46.86       54.15      6.44 o 
  -4   3   1      483.21      504.89     24.43 o 
  -3   3   1      295.03      283.75     15.07 o 
  -2   3   1      182.73      195.95      6.35 o 
  -1   3   1     9917.04     9864.31    191.65 o 
   0   3   1     1194.22     1102.52     24.84 o 
   1   3   1      547.89      534.63     14.92 o 
   2   3   1      860.36     1003.46    133.21 o 
   3   3   1      425.76      629.32     35.90 o 
   4   3   1      302.68      348.01     11.22 o 
   5   3   1      112.47      126.39     14.67 o 
   6   3   1      162.57      434.70     29.98 o 
   7   3   1      130.82      135.19     17.89 o 
   8   3   1       64.57       90.35     11.58 o 
   9   3   1       55.88       80.87     19.19 o 
 -11   4   1      146.33      144.45     14.51 o 
 -10   4   1      343.74      321.35     20.28 o 
  -9   4   1      722.16      635.26     40.04 o 
  -8   4   1      799.06      815.08     44.72 o 
  -7   4   1     2794.35     2996.46    119.23 o 
  -6   4   1     6077.53     6325.18    259.28 o 
  -5   4   1     5625.49     5711.50    234.25 o 
  -4   4   1     6079.40     6942.68    283.22 o 
  -3   4   1     4578.65     4377.87    129.30 o 
  -2   4   1     4669.38     4531.42    133.56 o 
  -1   4   1     2546.53     2395.53     52.39 o 
   0   4   1     5637.75     5470.96    133.96 o 
   1   4   1     3918.68     3807.33     94.15 o 
   2   4   1     3241.95     3099.35     77.37 o 
   3   4   1     1931.14     1884.03     48.51 o 
   4   4   1     1711.89     1658.15     43.47 o 
   5   4   1     1092.28     1053.86     57.23 o 
   6   4   1     1158.70     1045.13     58.63 o 
   7   4   1      632.75      574.97     27.78 o 
   8   4   1      235.11      225.96     17.40 o 
 -11   5   1       62.48       46.74      9.69 o 
 -10   5   1      128.50      132.02     12.98 o 
  -9   5   1      259.43      258.45     22.34 o 
  -8   5   1      246.84      209.70     11.89 o 
  -7   5   1      844.28      794.25     29.07 o 
  -6   5   1     1309.60     1239.07     55.97 o 
  -5   5   1     1082.82     1007.02     46.38 o 
  -3   5   1      667.66      613.74     14.92 o 
  -2   5   1     3688.40     3592.39    109.12 o 
  -1   5   1     2905.63     2838.33     62.12 o 
   0   5   1     4411.06     4428.84    109.51 o 
   1   5   1     2497.45     3077.77     77.16 o 
   2   5   1     1166.26     2307.96     59.02 o 
   3   5   1     1901.00     2084.01     53.87 o 
   4   5   1      414.25      419.46     14.17 o 
   5   5   1      273.64      302.81     24.30 o 
   6   5   1      229.17      275.45     24.47 o 
   7   5   1      223.79      184.44     15.27 o 
   8   5   1      139.28      126.35     14.06 o 
 -11   6   1       16.58       27.91      8.16 o 
 -10   6   1       51.53       61.03      9.35 o 
  -9   6   1       44.20       38.24      7.37 o 
  -8   6   1       87.94      262.25     11.57 o 
  -7   6   1       42.51      256.13     12.96 o 
  -6   6   1      209.41      281.31     14.11 o 
  -5   6   1       52.02       80.71     13.99 o 
  -4   6   1       26.90       32.34      6.37 o 
  -3   6   1      488.21      515.75     31.19 o 
  -2   6   1        4.49        7.86      3.12 o 
  -1   6   1      919.35      867.84     28.89 o 
   0   6   1      310.10      322.34      9.73 o 
   1   6   1      117.35      106.39      6.35 o 
   2   6   1      588.42      626.95     24.27 o 
   3   6   1      238.91      239.88     10.12 o 
   4   6   1      283.49      289.60     11.58 o 
   5   6   1      240.93      223.83     21.45 o 
   6   6   1       47.91       38.80      8.76 o 
   7   6   1       34.55       34.58      9.16 o 
 -11   7   1      184.53      134.06     18.86 o 
 -10   7   1      345.44      326.81     27.12 o 
  -9   7   1      401.91      348.25     26.53 o 
  -8   7   1      406.39      358.21     19.97 o 
  -7   7   1     1394.61     1333.26     45.44 o 
  -6   7   1     1152.73     1110.23     37.94 o 
  -5   7   1     1226.60     1171.37     31.98 o 
  -4   7   1      748.43      645.86     23.93 o 
  -3   7   1     1022.25      991.41     33.80 o 
  -2   7   1     2026.04     2038.71     64.04 o 
  -1   7   1     2143.58     2626.13     52.88 o 
   0   7   1     1212.93     1382.84     32.64 o 
   1   7   1      498.14      498.90     17.85 o 
   2   7   1     2175.70     2377.75     62.11 o 
   3   7   1     2701.33     2703.90     70.20 o 
   4   7   1     1296.18     1201.84     45.53 o 
   5   7   1      636.57      578.94     27.90 o 
   6   7   1      461.36      437.75     23.87 o 
   7   7   1      221.70      218.94     35.12 o 
 -11   8   1       59.58      102.75     16.90 o 
 -10   8   1      196.87      287.67     25.60 o 
  -9   8   1      284.82      267.03     18.59 o 
  -8   8   1      213.66      310.97     22.11 o 
  -7   8   1      589.57      698.17     37.71 o 
  -6   8   1      499.15      465.21     27.95 o 
  -5   8   1      612.76      610.08     26.86 o 
  -4   8   1      981.25      984.62     34.65 o 
  -3   8   1      772.81      742.61     27.39 o 
  -2   8   1     1396.56     1293.08     43.25 o 
  -1   8   1      349.55      316.89     12.50 o 
   0   8   1     2143.64     1983.83     52.76 o 
   1   8   1     1293.79     1195.06     29.61 o 
   2   8   1      140.72      131.47      7.27 o 
   3   8   1      364.92      323.60     11.69 o 
   4   8   1      195.52      226.93     15.49 o 
   5   8   1      267.97      317.63     24.55 o 
   6   8   1      225.18      263.85     18.33 o 
 -11   9   1       31.27       19.79     11.25 o 
 -10   9   1      182.25      195.74     21.68 o 
  -9   9   1        2.94       15.60      8.63 o 
  -8   9   1       18.80       22.28      9.40 o 
  -7   9   1       53.98       76.69     11.92 o 
  -6   9   1        2.90       -5.48      7.00 o 
  -5   9   1       28.49       55.71      9.79 o 
  -4   9   1       18.17       72.58      8.09 o 
  -3   9   1        9.04       42.27      6.65 o 
  -2   9   1       88.73      141.39     20.32 o 
  -1   9   1      125.17      283.94     12.32 o 
   0   9   1        9.95       41.22     14.24 o 
   1   9   1       33.19       46.01      5.88 o 
   2   9   1        6.74        5.32      4.43 o 
   3   9   1        1.28       -0.02      4.14 o 
   4   9   1        2.67       -0.40      9.10 o 
   5   9   1        0.01       -6.17      8.96 o 
  -9  10   1      499.57      488.78     32.30 o 
  -8  10   1      570.23      578.69     35.52 o 
  -7  10   1      660.25      700.16     40.47 o 
  -6  10   1      408.72      383.58     18.80 o 
  -5  10   1      841.41      837.65     32.02 o 
  -4  10   1      728.72      662.25     26.73 o 
  -3  10   1     1041.78      994.86     36.39 o 
  -2  10   1      570.87      575.00     24.19 o 
  -1  10   1      324.09      315.62     16.42 o 
   0  10   1      581.64      510.11     18.72 o 
   1  10   1      259.89      253.99     12.45 o 
   2  10   1      289.91      293.42     13.54 o 
   3  10   1      318.66      306.06     27.69 o 
   4  10   1      113.56      135.78     20.78 o 
  -9  11   1      315.43      336.54     27.06 o 
  -8  11   1      202.10      253.84     22.74 o 
  -7  11   1      266.73      264.13     22.87 o 
  -6  11   1      224.08      204.22     13.39 o 
  -5  11   1       61.63      125.79     11.37 o 
  -4  11   1      355.20      419.71     31.57 o 
  -3  11   1      441.15      544.55     24.03 o 
  -2  11   1      404.46      408.04     20.57 o 
  -1  11   1      434.02      457.03     62.36 o 
   0  11   1      439.40      426.70     22.35 o 
   1  11   1      173.81      171.38     11.05 o 
   2  11   1      163.59      165.53     10.94 o 
   3  11   1      104.73      131.83     20.58 o 
  -9  12   1        0.22       -2.52      8.90 o 
  -8  12   1        9.53        7.27      9.56 o 
  -7  12   1        2.45        1.93      9.03 o 
  -6  12   1        8.37        4.48      8.13 o 
  -5  12   1       55.71       71.69      9.68 o 
  -4  12   1        2.78        0.81      5.56 o 
  -3  12   1        1.79       -2.31      5.39 o 
  -2  12   1        1.53        4.56      5.67 o 
  -1  12   1        1.48        5.05      5.71 o 
   0  12   1        0.39       -1.87      5.57 o 
   1  12   1        3.11        7.89      5.36 o 
   2  12   1       50.75       54.81     10.26 o 
  -8  13   1      123.93      159.29     20.55 o 
  -7  13   1      216.70      227.61     23.64 o 
  -6  13   1      100.45       99.48     15.25 o 
  -5  13   1       59.70       66.29      9.91 o 
  -4  13   1      172.25      182.01     19.14 o 
  -3  13   1      110.02      109.06     16.63 o 
  -2  13   1       88.10       99.04     13.40 o 
  -1  13   1      200.80      238.37     16.33 o 
   0  13   1      193.16      202.86     24.35 o 
  -6  14   1       96.38       99.67     15.27 o 
  -5  14   1       66.21       86.24     11.25 o 
  -4  14   1      201.06      213.09     16.43 o 
  -3  14   1      258.05      305.50     27.32 o 
  -2  14   1      147.86      175.50     15.05 o 
   1 -14   2       58.40       85.09     22.41 o 
   2 -14   2      117.43      125.30     13.31 o 
   3 -14   2      177.52      192.66     21.83 o 
   4 -14   2      102.15       75.48     21.45 o 
   5 -14   2      228.82      217.72     16.60 o 
   6 -14   2      196.82      195.05     15.99 o 
  -1 -13   2        3.83        1.02      7.06 o 
   0 -13   2       31.62       25.39      9.08 o 
   1 -13   2       17.47       13.08      7.39 o 
   2 -13   2       15.18        9.04      6.96 o 
   3 -13   2       52.18       44.48      8.81 o 
   4 -13   2       30.12       39.13      8.56 o 
   5 -13   2      104.99       98.08     11.35 o 
   6 -13   2       94.05       95.89     17.98 o 
   7 -13   2       53.13       85.82     16.30 o 
  -3 -12   2      100.06      111.56     10.18 o 
  -2 -12   2       86.49       90.04     11.08 o 
  -1 -12   2      100.16      172.93     13.94 o 
   0 -12   2       69.22       79.83     10.02 o 
   1 -12   2      190.15      229.16     15.72 o 
   2 -12   2      273.48      270.82     16.49 o 
   3 -12   2       39.75       33.58      8.31 o 
   4 -12   2      106.18      104.48     13.66 o 
   5 -12   2      106.93      125.30     15.70 o 
   6 -12   2       51.78       50.11      8.75 o 
   7 -12   2       30.70       36.77      8.28 o 
   8 -12   2       23.07       26.09     12.15 o 
  -4 -11   2      157.37      177.18     36.98 o 
  -3 -11   2      210.69      205.54     12.16 o 
  -2 -11   2      330.40      321.15     14.85 o 
  -1 -11   2      365.42      367.11     21.55 o 
   0 -11   2      508.22      471.84     22.27 o 
   1 -11   2      251.43      264.46     15.75 o 
   2 -11   2     1022.43     1035.09     59.81 o 
   3 -11   2      809.26      802.20     31.70 o 
   4 -11   2      270.20      321.48     17.08 o 
   5 -11   2      523.98      592.62     25.55 o 
   7 -11   2      216.05      223.33     14.25 o 
   8 -11   2      250.77      284.41     23.97 o 
   9 -11   2      175.57      188.47     22.28 o 
  -4 -10   2      122.42      121.47     15.41 o 
  -3 -10   2      250.16      230.33     16.35 o 
  -2 -10   2      182.41      211.88     14.63 o 
  -1 -10   2      208.43      240.77     14.68 o 
   0 -10   2      173.60      161.97     12.44 o 
   1 -10   2        8.79        2.85      5.42 o 
   2 -10   2      128.76      111.51     23.19 o 
   3 -10   2      610.27      568.20     39.16 o 
   4 -10   2      159.74      148.03     18.38 o 
   5 -10   2      453.59      425.17     19.64 o 
   6 -10   2      168.84      163.57     12.10 o 
   7 -10   2      101.44       95.71      9.53 o 
   8 -10   2      144.96      148.56     16.96 o 
   9 -10   2       82.72       97.47     16.50 o 
  10 -10   2       84.60       93.12     17.20 o 
  -5  -9   2      110.78      109.20     21.76 o 
  -4  -9   2       16.55       17.88      4.78 o 
  -3  -9   2      123.20      114.91      7.42 o 
  -2  -9   2       73.63       78.34      7.08 o 
   0  -9   2      267.54      354.19     17.25 o 
   1  -9   2      143.88      334.44     16.38 o 
   2  -9   2      450.90      657.50     25.86 o 
   3  -9   2      158.69      155.79     10.67 o 
   4  -9   2       35.41       60.84      9.59 o 
   5  -9   2       92.76      281.09     21.01 o 
   6  -9   2        7.86        5.01      5.23 o 
   7  -9   2      107.30       96.65      9.12 o 
   8  -9   2       52.44       48.77     12.28 o 
   9  -9   2        6.46       10.36      8.63 o 
  10  -9   2        2.18       -2.03      8.37 o 
  -7  -8   2      272.68      357.18     33.00 o 
  -6  -8   2      303.79      321.86     40.10 o 
  -5  -8   2      450.94      435.30     15.02 o 
  -4  -8   2      923.64      902.37     24.73 o 
  -3  -8   2      563.30      542.74     16.48 o 
  -2  -8   2      173.15      167.95      7.99 o 
  -1  -8   2      517.29      448.20     13.67 o 
   0  -8   2      999.24     1004.54     29.05 o 
   1  -8   2     1213.00     1142.74     32.15 o 
   2  -8   2     2556.61     2358.94     61.86 o 
   3  -8   2     1401.94     1371.54     38.12 o 
   5  -8   2     2142.19     1978.52     66.40 o 
   6  -8   2      565.80      584.64     23.08 o 
   7  -8   2      375.51      440.58     26.66 o 
   8  -8   2      351.57      352.20     27.75 o 
   9  -8   2      215.03      184.19     21.51 o 
  10  -8   2      142.76      196.10     23.14 o 
  -7  -7   2      128.24       98.37     18.13 o 
  -6  -7   2       78.13       74.48     10.39 o 
  -5  -7   2      285.39      282.19     11.61 o 
  -4  -7   2      795.23      683.98     19.50 o 
  -3  -7   2      136.96      193.00     14.66 o 
  -2  -7   2      422.04      717.79     19.34 o 
  -1  -7   2      391.96      464.16     13.52 o 
   0  -7   2      437.12      437.54     14.54 o 
   1  -7   2     1141.63     1301.43     35.55 o 
   2  -7   2      909.77     1214.16     28.78 o 
   3  -7   2     3846.15     3712.03     82.02 o 
   4  -7   2     2432.01     2281.02     58.72 o 
   5  -7   2     2362.67     2175.01     56.65 o 
   6  -7   2     1394.09     1288.80     35.63 o 
   7  -7   2      166.45      136.95      8.46 o 
   8  -7   2      278.47      279.36     16.61 o 
   9  -7   2      336.97      284.42     17.82 o 
  10  -7   2       81.71       90.45     13.91 o 
  -8  -6   2        9.37       53.42     15.27 o 
  -7  -6   2        6.57       16.92     10.04 o 
  -6  -6   2       71.69       86.42     13.81 o 
  -5  -6   2      195.82      173.96      8.13 o 
  -4  -6   2      228.83      232.53     10.33 o 
  -3  -6   2       19.80       24.44      4.71 o 
  -2  -6   2      170.42      177.05      7.08 o 
  -1  -6   2      231.02      184.63      6.96 o 
   0  -6   2      109.13      100.97      5.60 o 
   1  -6   2      597.96      547.56     14.23 o 
   2  -6   2      429.82      379.12     10.57 o 
   3  -6   2      310.05      302.22     10.43 o 
   4  -6   2       33.49       21.15      5.78 o 
   6  -6   2       23.61       24.06      4.37 o 
   7  -6   2       55.28       67.57     10.37 o 
   8  -6   2        3.57      124.12     17.16 o 
   9  -6   2        1.20       22.42      7.55 o 
  10  -6   2        0.73       10.06      7.31 o 
  -7  -5   2      465.83      430.29     30.74 o 
  -6  -5   2      300.60      316.49     13.40 o 
  -5  -5   2     1214.43     1201.31     33.72 o 
  -4  -5   2     1891.54     1882.89     49.55 o 
  -3  -5   2     1411.66     1347.96     32.22 o 
  -2  -5   2     2343.87     2602.28     58.50 o 
  -1  -5   2     3729.04     4399.20     96.29 o 
   0  -5   2     1997.57     1971.87     44.37 o 
   1  -5   2     5177.81     5023.88    109.67 o 
   2  -5   2     2886.77     3090.97    108.85 o 
   3  -5   2     2069.48     1945.62     43.94 o 
   4  -5   2     1191.12     1116.16     29.97 o 
   5  -5   2     1257.90     1202.65     32.35 o 
   6  -5   2      956.51      865.74     25.51 o 
   7  -5   2      449.90      424.65     20.34 o 
   8  -5   2      901.74      847.27     35.07 o 
   9  -5   2      671.93      601.31     28.53 o 
  10  -5   2      137.07      158.15     14.96 o 
  -8  -4   2      401.45      426.64     31.64 o 
  -7  -4   2      758.22      786.68     46.05 o 
  -6  -4   2     1132.19     1031.36     37.09 o 
  -5  -4   2     1455.51     1397.17     37.91 o 
  -4  -4   2     4372.05     4252.55    105.91 o 
  -3  -4   2     2061.85     1911.41     49.25 o 
  -2  -4   2      971.68      908.99     21.98 o 
  -1  -4   2     2905.38     2832.19     62.69 o 
   0  -4   2     2561.35     2395.55     53.25 o 
   1  -4   2      310.08      288.13      9.16 o 
   2  -4   2     1787.18     1773.51     54.09 o 
   3  -4   2     3871.17     3577.00     78.61 o 
   4  -4   2     3050.40     3290.87     82.06 o 
   5  -4   2     1372.35     1615.80     43.22 o 
   6  -4   2     1139.05     1074.55     30.52 o 
   7  -4   2      347.09      380.55     19.25 o 
   8  -4   2      624.47      663.14     29.56 o 
   9  -4   2      437.75      452.81     23.94 o 
  10  -4   2      188.90      155.58     14.87 o 
  -9  -3   2        0.29        8.93      9.40 o 
  -7  -3   2       17.42       56.07     10.92 o 
  -6  -3   2        1.60      266.25     13.40 o 
  -5  -3   2        1.25      430.77     17.63 o 
  -4  -3   2      258.54      819.35     23.07 o 
  -3  -3   2     3046.54     3909.96     96.66 o 
  -2  -3   2     1833.82     2009.17     44.90 o 
  -1  -3   2      366.72      390.85     10.20 o 
   0  -3   2      647.44      604.79     14.57 o 
   1  -3   2      188.75      157.92      5.86 o 
   2  -3   2      137.25      177.12      5.59 o 
   3  -3   2        5.91       14.75      1.92 o 
   4  -3   2      786.48      832.05     19.78 o 
   5  -3   2       12.75       24.47      3.03 o 
   6  -3   2       96.57      101.18      9.25 o 
   7  -3   2        6.11        2.06      5.06 o 
   8  -3   2        0.26       -6.09      5.18 o 
   9  -3   2        0.39       -2.57      5.72 o 
  10  -3   2        3.01       24.86     18.57 o 
  -9  -2   2      351.79      343.41     27.89 o 
  -8  -2   2      833.42      776.48     45.91 o 
  -7  -2   2      734.94      729.64     41.80 o 
  -6  -2   2      884.94      832.40     30.04 o 
  -5  -2   2     1118.40     1115.35     37.86 o 
  -4  -2   2     2981.29     2903.99     90.51 o 
  -3  -2   2      598.31      526.26     15.02 o 
  -2  -2   2     3083.44     3103.42     72.44 o 
  -1  -2   2    10255.57    10219.14    371.84 o 
   0  -2   2     4291.70     4156.38    106.69 o 
   1  -2   2    36635.34    32292.84    691.45 o 
   2  -2   2    19097.47    19992.99    385.07 o 
   3  -2   2     5248.55     5004.65    107.28 o 
   4  -2   2     3747.43     4011.22    135.38 o 
   5  -2   2     1179.23     1232.34     72.35 o 
   6  -2   2      567.65      540.86     23.61 o 
   7  -2   2      391.59      360.29     31.54 o 
   8  -2   2      351.28      352.02     38.99 o 
   9  -2   2      235.03      211.35     16.80 o 
  10  -2   2       86.58       75.83     12.11 o 
 -10  -1   2      212.66      246.63     24.83 o 
  -9  -1   2      320.00      322.99     26.76 o 
  -8  -1   2      877.21     1165.74     62.35 o 
  -7  -1   2      791.87      915.11     33.08 o 
  -6  -1   2     1292.80     1258.09     42.57 o 
  -5  -1   2     2174.76     2452.79    112.71 o 
  -4  -1   2     2607.03     2486.27     77.57 o 
  -3  -1   2     4002.29     3923.09    120.06 o 
  -2  -1   2      917.38      911.32     20.88 o 
  -1  -1   2    14850.21    13854.91    435.41 o 
   0  -1   2     9559.61     9406.16    224.50 o 
   1  -1   2    20769.05    18504.19    356.14 o 
   2  -1   2    34691.82    31484.60    608.16 o 
   3  -1   2    10715.24     9883.18    374.33 o 
   4  -1   2     4004.77     3858.52    124.34 o 
   5  -1   2     1657.29     1616.32     56.12 o 
   6  -1   2     1282.63     1124.77     42.00 o 
   7  -1   2      427.25      477.40     27.51 o 
   8  -1   2      538.25      575.48     29.76 o 
   9  -1   2      235.03      219.90     16.86 o 
  10  -1   2      146.39      142.46     15.30 o 
 -10   0   2       75.28       94.48     16.70 o 
  -9   0   2        0.76       11.06      8.83 o 
  -8   0   2       12.59       19.32      8.20 o 
  -7   0   2        6.85       10.10      3.89 o 
  -6   0   2      270.87      242.11     28.52 o 
  -5   0   2       77.13      101.82      9.20 o 
  -4   0   2      127.53      118.15      6.44 o 
  -2   0   2        2.60        9.16      3.52 o 
  -1   0   2     6118.83     6343.26    142.32 o 
   0   0   2      469.66      556.20     15.63 o 
   1   0   2     4796.74     5227.64    136.32 o 
   2   0   2      965.15     1209.59    139.82 o 
   3   0   2      568.27      683.11     26.24 o 
   4   0   2      169.06      175.62     14.64 o 
   5   0   2       13.14       13.74      6.81 o 
   6   0   2        0.62        0.48      4.52 o 
   7   0   2       17.78       16.42      6.52 o 
   8   0   2       20.98        1.66      6.27 o 
   9   0   2       32.49       39.93     14.44 o 
  10   0   2       19.79        8.21      8.46 o 
 -11   1   2      292.98      332.02     30.01 o 
 -10   1   2       81.30      107.00     16.80 o 
  -9   1   2      205.53      283.45     23.74 o 
  -8   1   2     1052.45      962.13     51.99 o 
  -7   1   2      327.32      373.05     41.88 o 
  -6   1   2     1929.87     1761.62     83.69 o 
  -5   1   2     1702.41     1556.79     73.07 o 
  -4   1   2     2709.63     2710.91    121.71 o 
  -2   1   2     2345.36     2283.72     74.69 o 
  -1   1   2     9520.35     8991.91    402.67 o 
   0   1   2     2974.89     2697.86    164.59 o 
   1   1   2       14.10       11.28      1.53 o 
   2   1   2     2155.32     2025.75     51.74 o 
   3   1   2     1152.00     1053.12     37.09 o 
   4   1   2     1452.07     1542.42     58.56 o 
   5   1   2      959.39      857.20     33.24 o 
   6   1   2      584.54      547.36     24.64 o 
   7   1   2      656.89      723.46     31.67 o 
   8   1   2      421.30      469.78     24.86 o 
   9   1   2       87.54       89.73     18.18 o 
 -11   2   2      439.40      397.99     32.40 o 
 -10   2   2      617.54      631.44     40.87 o 
  -9   2   2      604.74      588.08     37.05 o 
  -8   2   2      903.70      779.74     44.09 o 
  -7   2   2     1736.89     1714.98     83.36 o 
  -6   2   2     5414.27     5665.02    252.77 o 
  -5   2   2     4394.12     4835.42    215.39 o 
  -3   2   2     2008.65     2611.61    123.70 o 
  -2   2   2      143.49      758.29     63.64 o 
  -1   2   2    12729.24    18146.60    571.27 o 
   0   2   2      152.74      131.02      6.68 o 
   1   2   2     6405.11     6226.49    133.03 o 
   2   2   2     5888.05     5903.68    143.60 o 
   3   2   2     1980.78     1746.41     38.94 o 
   4   2   2     2940.77     2937.77    187.04 o 
   5   2   2     1551.63     1404.08     50.69 o 
   6   2   2      812.58      709.57     30.24 o 
   7   2   2      769.88      741.30     32.51 o 
   8   2   2      384.22      357.83     21.27 o 
   9   2   2      205.09      177.43     16.22 o 
 -11   3   2        5.61        2.39      8.80 o 
 -10   3   2       57.73       39.51     11.55 o 
  -9   3   2        0.56       -8.96      5.98 o 
  -8   3   2       33.04       35.24      5.54 o 
  -7   3   2      267.18      229.83     11.72 o 
  -6   3   2      114.48      113.12      9.54 o 
  -5   3   2      744.35      757.86     35.72 o 
  -4   3   2     1424.72     1448.99     62.91 o 
  -3   3   2      400.76      396.51     18.62 o 
  -2   3   2     1083.82      954.78     26.44 o 
  -1   3   2      647.62      620.88     13.33 o 
   0   3   2       15.19       29.35      2.13 o 
   1   3   2      137.36      123.88      4.53 o 
   2   3   2     1026.57     1079.30     39.25 o 
   3   3   2      448.43      399.47     12.11 o 
   4   3   2      482.70      675.54     17.02 o 
   5   3   2      171.67      294.07     16.23 o 
   6   3   2      510.71      446.08     28.40 o 
   7   3   2      158.19      143.35     32.04 o 
   8   3   2      107.76      120.03     13.44 o 
 -11   4   2      232.64      221.30     24.10 o 
 -10   4   2      263.79      240.86     22.67 o 
  -9   4   2      492.64      527.33     34.19 o 
  -8   4   2      464.18      605.26     41.37 o 
  -7   4   2      302.68      367.46     16.02 o 
  -6   4   2      923.38     1073.91     49.40 o 
  -5   4   2      959.79     1981.46     85.32 o 
  -4   4   2      709.41      927.41     52.77 o 
  -3   4   2     2631.47     2514.09     78.96 o 
  -2   4   2    10495.36    10102.94    217.39 o 
  -1   4   2     9886.21    10053.18    214.10 o 
   0   4   2     3814.80     3957.45     85.67 o 
   1   4   2     1682.88     1769.77     39.82 o 
   2   4   2      362.06      339.30      9.83 o 
   3   4   2      111.66      104.46      6.60 o 
   4   4   2      214.57      211.31     10.90 o 
   5   4   2       36.46       26.14      6.78 o 
   6   4   2       46.49       41.11      8.34 o 
   7   4   2       71.40       79.77     10.99 o 
   8   4   2       39.09       47.81     10.34 o 
 -11   5   2      381.18      378.35     21.69 o 
 -10   5   2      512.59      506.35     34.89 o 
  -9   5   2      433.03      380.46     27.12 o 
  -8   5   2     1310.38     1192.91     41.45 o 
  -7   5   2      803.26      747.14     37.25 o 
  -6   5   2     1093.27      965.12     45.58 o 
  -5   5   2     1085.89     1018.17     47.24 o 
  -4   5   2     1679.16     1502.55     48.93 o 
  -3   5   2     2228.95     2019.98     51.99 o 
  -2   5   2     7985.12     7941.53    232.73 o 
  -1   5   2    11627.87    11536.09    245.15 o 
   0   5   2     4707.12     4793.94    103.78 o 
   1   5   2     4686.71     5693.08    123.00 o 
   2   5   2     2883.47     2986.01     66.20 o 
   3   5   2     1123.85     1064.50     25.96 o 
   4   5   2      448.99      506.00     22.96 o 
   5   5   2      229.89      119.95     14.18 o 
   6   5   2      430.39      417.88     22.44 o 
   7   5   2      335.59      301.49     19.69 o 
 -11   6   2       84.33       72.05     10.50 o 
 -10   6   2       98.15       90.27     14.91 o 
  -9   6   2       52.42      124.05      9.93 o 
  -8   6   2      113.58      289.06     19.45 o 
  -7   6   2      261.09      304.60     19.79 o 
  -6   6   2      328.06      346.73     21.18 o 
  -5   6   2      453.21      532.90     60.55 o 
  -4   6   2      773.97      820.36    104.38 o 
  -3   6   2      617.37      546.80     20.34 o 
  -2   6   2        6.32       44.43      4.96 o 
  -1   6   2      786.00      715.27     17.89 o 
   0   6   2      950.04      879.83     21.70 o 
   1   6   2     1079.28     1064.61     25.89 o 
   2   6   2      162.37      154.18      6.78 o 
   3   6   2       12.36       17.80      3.42 o 
   4   6   2      129.82      133.41     11.53 o 
   5   6   2      187.32      175.52     13.87 o 
   6   6   2      186.02      184.83     15.31 o 
   7   6   2       89.50       87.81     20.92 o 
 -11   7   2       46.12       55.81     13.25 o 
 -10   7   2      118.01      135.98     17.66 o 
  -9   7   2      187.44      179.53     12.10 o 
  -8   7   2      105.73       97.14     11.95 o 
  -7   7   2      257.21      268.58     19.19 o 
  -6   7   2      299.85      281.43     19.16 o 
  -5   7   2      258.83      247.89     17.53 o 
  -4   7   2      188.39      185.50     15.07 o 
  -2   7   2      555.67      959.09     32.94 o 
  -1   7   2      465.47      617.61     16.18 o 
   0   7   2      106.77      105.59      7.76 o 
   1   7   2      106.57      354.75     15.77 o 
   3   7   2       60.84       60.32      5.20 o 
   4   7   2      172.31      167.07     13.30 o 
   5   7   2      114.12      103.74     19.06 o 
   6   7   2       70.71       72.48     17.71 o 
 -11   8   2      131.62      160.81     20.28 o 
 -10   8   2      330.30      345.30     27.79 o 
  -9   8   2      658.72      736.48     40.17 o 
  -8   8   2     1139.68     1232.10     59.89 o 
  -7   8   2     1013.53     1071.59     53.05 o 
  -6   8   2     1032.99     1043.87     51.69 o 
  -5   8   2      968.29      979.46     48.64 o 
  -4   8   2      977.26      893.72     32.02 o 
  -3   8   2      573.71      560.51     22.27 o 
  -2   8   2     1160.38     1155.62     39.53 o 
  -1   8   2     1616.89     1522.04     41.73 o 
   0   8   2     1794.28     1746.75     47.35 o 
   1   8   2     1963.69     1914.54     44.90 o 
   2   8   2      806.76      817.01     22.01 o 
   3   8   2      238.40      254.77     17.35 o 
   4   8   2      330.07      340.95     19.33 o 
   5   8   2      233.15      228.84     16.94 o 
 -11   9   2       65.74       77.52     15.74 o 
 -10   9   2        5.29        3.75      7.27 o 
  -9   9   2       35.87       46.48     10.89 o 
  -8   9   2      615.94      608.27     35.89 o 
  -7   9   2      488.09      510.43     31.47 o 
  -6   9   2      736.89      707.33     38.91 o 
  -5   9   2      685.54      763.73     46.16 o 
  -4   9   2      307.17      297.99     18.81 o 
  -3   9   2      605.97      623.31     35.97 o 
  -2   9   2      280.14      409.18     18.58 o 
  -1   9   2      592.05      625.55     20.86 o 
   0   9   2      504.59      488.30     17.59 o 
   1   9   2      584.28      595.64     20.50 o 
   2   9   2      764.99      790.72     25.50 o 
   3   9   2      320.04      312.86     27.59 o 
   4   9   2      131.12      130.70     20.48 o 
   5   9   2      141.06      154.14     22.84 o 
 -10  10   2       17.26        0.23      9.16 o 
  -9  10   2       23.85       10.42      9.13 o 
  -8  10   2       13.80        9.26      8.66 o 
  -7  10   2        1.97       -6.21      7.40 o 
  -6  10   2        0.25       10.39      7.50 o 
  -5  10   2      106.80      103.64     10.87 o 
  -4  10   2       96.15      104.48      9.71 o 
  -3  10   2      134.60      131.71     10.71 o 
  -2  10   2      306.52      300.77     15.72 o 
  -1  10   2       52.80       60.70      7.07 o 
   0  10   2        8.36        8.89      4.77 o 
   1  10   2       17.03       18.70      5.24 o 
   2  10   2        3.57        6.09      4.64 o 
   3  10   2        1.21        5.15      9.56 o 
   4  10   2        2.78        7.67     11.09 o 
 -10  11   2       18.22       17.66     11.22 o 
  -9  11   2       53.25       55.31     13.21 o 
  -8  11   2      240.48      305.66     25.26 o 
  -7  11   2      289.37      296.20     23.84 o 
  -6  11   2      340.07      356.42     26.56 o 
  -5  11   2      282.13      371.93     18.84 o 
  -4  11   2      376.94      439.81     21.11 o 
  -3  11   2     1114.15     1123.52     41.32 o 
  -2  11   2      723.81      776.31     31.05 o 
  -1  11   2      675.86      620.16     26.51 o 
   0  11   2      499.65      480.19     21.20 o 
   1  11   2      205.76      207.48     12.05 o 
   2  11   2      188.17      199.92     23.90 o 
   3  11   2      120.40      107.50     20.02 o 
  -9  12   2       61.80       59.16     14.14 o 
  -8  12   2      102.41       82.66     15.37 o 
  -7  12   2      158.64      154.27     18.96 o 
  -6  12   2      276.26      281.89     23.80 o 
  -5  12   2      311.50      303.99     17.58 o 
  -4  12   2      436.63      424.36     21.46 o 
  -3  12   2      278.77      293.92     17.35 o 
  -2  12   2      171.57      190.79     14.12 o 
  -1  12   2      102.90       90.54     10.41 o 
   0  12   2       85.07       86.52      8.79 o 
   1  12   2      112.94      161.28     11.52 o 
  -8  13   2        3.07       33.93     13.21 o 
  -7  13   2        2.10       -1.66      9.56 o 
  -6  13   2        3.94       12.45      9.93 o 
  -5  13   2        2.17       21.32      7.90 o 
  -4  13   2        0.31       13.06      7.54 o 
  -3  13   2        2.88       -1.44      6.09 o 
  -2  13   2       12.97       10.98      7.12 o 
  -1  13   2       17.22       30.67      8.48 o 
   0  13   2        1.40        2.87      6.68 o 
  -6  14   2       67.48       39.11     14.01 o 
  -5  14   2      108.89       92.66     11.82 o 
  -4  14   2      113.41      116.33     12.63 o 
  -3  14   2      165.64      170.87     14.84 o 
   1 -14   3       61.19       63.13     24.37 o 
   2 -14   3       49.65       59.60     10.24 o 
   3 -14   3       96.28       80.85     11.31 o 
   4 -14   3      100.36       82.49     11.32 o 
   5 -14   3       68.36       75.74     11.38 o 
  -1 -13   3      251.95      257.75     18.64 o 
   0 -13   3      143.39      132.00     13.13 o 
   1 -13   3      170.40      165.87     31.46 o 
   2 -13   3      189.49      176.74     14.67 o 
   3 -13   3      180.17      166.02     14.67 o 
   4 -13   3      221.54      234.72     16.24 o 
   5 -13   3      242.61      257.42     22.89 o 
   6 -13   3      229.34      223.97     15.83 o 
   7 -13   3      159.65      230.89     16.08 o 
  -3 -12   3        1.73       27.43      8.39 o 
  -2 -12   3       12.32       40.66      9.01 o 
  -1 -12   3       24.36       19.74      7.10 o 
   0 -12   3       36.40       38.23      8.30 o 
   1 -12   3       25.06       39.52      8.53 o 
   2 -12   3        9.69       -1.95      5.48 o 
   3 -12   3        8.76       14.14     10.29 o 
   4 -12   3       68.00       74.17     13.35 o 
   5 -12   3       50.28       49.05      8.95 o 
   6 -12   3       46.49       29.69     16.10 o 
   7 -12   3       33.76       24.33      7.75 o 
  -4 -11   3       16.45       11.76      7.12 o 
  -3 -11   3      141.74      140.12     10.41 o 
  -2 -11   3      318.09      317.08     18.03 o 
  -1 -11   3      113.25      125.43     11.82 o 
   0 -11   3      103.29       89.05     10.01 o 
   1 -11   3      140.01      121.08     11.47 o 
   2 -11   3      502.59      514.42     23.55 o 
   3 -11   3      559.27      624.61     26.62 o 
   4 -11   3      252.52      347.89     18.24 o 
   5 -11   3      115.96      121.95     10.93 o 
   6 -11   3      117.44      129.65     11.13 o 
   7 -11   3       51.14       90.67      9.92 o 
   9 -11   3       19.73       23.47     11.45 o 
  -4 -10   3      344.05      322.09     21.25 o 
  -3 -10   3      620.54      588.32     21.29 o 
  -2 -10   3      770.11      810.97     33.73 o 
  -1 -10   3     1393.65     1338.24     47.41 o 
   0 -10   3     2132.73     1953.35     64.96 o 
   1 -10   3     1196.63     1179.23     42.24 o 
   2 -10   3      327.22      282.27     15.81 o 
   3 -10   3      307.19      289.29     15.72 o 
   4 -10   3      675.03      590.38     24.61 o 
   5 -10   3      742.17      690.84     27.59 o 
   6 -10   3      277.96      262.46     14.71 o 
   7 -10   3      188.59      185.15     13.89 o 
   8 -10   3      172.23      183.66     21.51 o 
   9 -10   3      169.58      216.85     24.17 o 
  -6  -9   3       27.44       34.10     13.48 o 
  -5  -9   3       43.26       61.72      7.45 o 
  -4  -9   3      131.74      125.76      8.17 o 
  -3  -9   3       83.12       84.90      6.50 o 
  -2  -9   3      415.95      398.03     15.50 o 
  -1  -9   3     1077.21      962.69     35.54 o 
   0  -9   3      550.71      593.01     24.47 o 
   1  -9   3      780.97      913.96     33.67 o 
   2  -9   3      379.38      385.24     17.82 o 
   3  -9   3       59.73      181.27     11.44 o 
   5  -9   3       93.49      110.23      9.34 o 
   6  -9   3      144.80      120.13      9.61 o 
   7  -9   3      116.51      127.20     10.15 o 
   8  -9   3       50.63       40.14     11.92 o 
   9  -9   3       88.43       95.35     16.43 o 
  10  -9   3       28.62       36.62     13.74 o 
  -7  -8   3       41.34       37.18     14.18 o 
  -6  -8   3      106.61      117.16     18.13 o 
  -5  -8   3      230.93      272.22     11.31 o 
  -4  -8   3      134.58      129.36      7.66 o 
  -3  -8   3      303.73      293.51     10.99 o 
  -2  -8   3      153.94      149.15      7.49 o 
  -1  -8   3      598.12      507.70     17.32 o 
   0  -8   3      735.85      728.05     22.41 o 
   1  -8   3      372.10      354.40     13.13 o 
   2  -8   3      592.96      525.64     15.16 o 
   3  -8   3      155.34      160.87      6.79 o 
   4  -8   3      416.32      387.14     13.71 o 
   5  -8   3      451.36      421.76     15.00 o 
   6  -8   3       23.34       34.83      8.57 o 
   7  -8   3       29.23       58.63     14.41 o 
   8  -8   3       35.39       32.67     11.35 o 
   9  -8   3       47.85       56.01     13.98 o 
  10  -8   3       40.22      114.57     18.52 o 
  -7  -7   3      379.17      348.39     31.04 o 
  -6  -7   3      305.20      324.17     26.14 o 
  -5  -7   3      551.70      534.56     16.71 o 
  -4  -7   3     1440.85     1358.00     34.01 o 
  -3  -7   3     1341.90     1358.24     33.49 o 
  -2  -7   3     2183.72     2088.93     48.63 o 
  -1  -7   3     1675.27     1655.15     44.94 o 
   0  -7   3     1704.99     1904.65     50.75 o 
   1  -7   3     2547.65     2907.49     65.40 o 
   2  -7   3     2914.62     2782.15     62.58 o 
   3  -7   3     1581.76     1503.92     40.99 o 
   4  -7   3     2020.66     1918.25     50.50 o 
   5  -7   3     1167.36     1146.13     44.19 o 
   6  -7   3      888.58      845.48     22.15 o 
   7  -7   3      845.40      848.06     34.34 o 
   8  -7   3      386.76      374.55     20.30 o 
   9  -7   3      568.54      518.49     26.07 o 
  10  -7   3      187.26      211.54     17.56 o 
  -8  -6   3      174.60      227.21     26.72 o 
  -7  -6   3      281.30      317.15     28.48 o 
  -6  -6   3      179.43      159.08      9.30 o 
  -5  -6   3      269.97      294.84     10.99 o 
  -4  -6   3      181.23      175.33      7.93 o 
  -3  -6   3      221.43      191.54      7.84 o 
  -2  -6   3      311.15      265.34     11.52 o 
  -1  -6   3      537.41      518.30     16.61 o 
   0  -6   3     1735.77     1588.76     36.98 o 
   1  -6   3     1365.24     1310.86     30.91 o 
   2  -6   3      892.75      859.25     21.16 o 
   3  -6   3     2579.54     2417.81     58.73 o 
   4  -6   3      857.49      831.32     32.10 o 
   5  -6   3      445.81      456.24     14.95 o 
   6  -6   3      331.39      395.77     12.09 o 
   7  -6   3      262.57      361.13     33.61 o 
   8  -6   3      252.34      316.37     18.47 o 
   9  -6   3      224.94      240.84     17.09 o 
  10  -6   3      143.86      180.81     16.35 o 
  -9  -5   3        7.61        7.50     11.79 o 
  -8  -5   3       49.64       44.15     13.81 o 
  -7  -5   3       94.88       92.24     14.09 o 
  -6  -5   3        0.53       11.50      4.43 o 
  -5  -5   3       84.10      183.92     18.49 o 
  -4  -5   3       76.40       90.76      7.05 o 
  -3  -5   3      109.23      342.48     10.72 o 
  -2  -5   3       85.56      452.15     12.77 o 
  -1  -5   3      888.75     1008.74     28.19 o 
   0  -5   3      986.66     1315.84     80.69 o 
   1  -5   3      754.75      757.14     21.27 o 
   2  -5   3       46.16       45.52      6.45 o 
   3  -5   3        0.37        0.47      2.37 o 
   4  -5   3      137.83      137.76      8.19 o 
   5  -5   3        3.71        6.41      2.50 o 
   6  -5   3        3.33        3.66      3.63 o 
   7  -5   3       91.10      102.93     12.02 o 
   8  -5   3       26.89       12.49      6.72 o 
   9  -5   3       79.13       79.08     11.00 o 
  10  -5   3        4.54        8.32      7.58 o 
  -9  -4   3      221.39      249.29     27.69 o 
  -8  -4   3      314.11      393.97     33.17 o 
  -7  -4   3      485.61      518.55     24.59 o 
  -6  -4   3      809.88      806.96     25.67 o 
  -5  -4   3     3152.10     2963.73     67.20 o 
  -4  -4   3     3690.36     3600.86     79.93 o 
  -3  -4   3     6899.36     6773.07    146.90 o 
  -2  -4   3     3857.96     3845.14     84.50 o 
  -1  -4   3     1251.27     1155.89     27.23 o 
   0  -4   3     4840.30     4472.07     97.80 o 
   1  -4   3     1163.91     1179.04     47.04 o 
   2  -4   3     5371.61     5115.37    111.33 o 
   3  -4   3      667.93      759.61     20.78 o 
   4  -4   3      376.28      780.16     19.11 o 
   5  -4   3     1244.59     1071.53     25.49 o 
   6  -4   3      355.47      350.41     17.69 o 
   7  -4   3      662.00      806.18     56.47 o 
   8  -4   3      528.32      553.42     27.57 o 
   9  -4   3      345.60      298.78     18.91 o 
  10  -4   3      232.35      206.53     17.19 o 
 -10  -3   3      114.97      157.76     23.57 o 
  -8  -3   3       98.56      107.60     15.24 o 
  -7  -3   3      171.45      226.97     17.38 o 
  -6  -3   3      542.06      937.03     63.26 o 
  -5  -3   3     1421.29     1730.11     56.75 o 
  -4  -3   3     3189.61     3097.19     69.10 o 
  -3  -3   3     3123.54     3261.75     71.79 o 
  -2  -3   3     5413.83     6094.60    193.88 o 
  -1  -3   3     2906.30     2791.61     61.86 o 
   0  -3   3     3140.40     3110.49     68.48 o 
   1  -3   3      561.67      464.46     11.88 o 
   2  -3   3     4122.45     3858.13     84.39 o 
   3  -3   3     5176.90     5151.01    100.91 o 
   4  -3   3      880.29      808.26     19.38 o 
   5  -3   3     1632.11     1452.56     39.21 o 
   6  -3   3      617.54      584.70     25.35 o 
   7  -3   3      505.08      436.58     21.69 o 
   8  -3   3      381.55      389.56     23.57 o 
   9  -3   3      224.51      213.08     16.32 o 
  10  -3   3      180.14      201.53     17.37 o 
  -8  -2   3      249.28      244.44     21.08 o 
  -7  -2   3      104.67      106.73      8.83 o 
  -6  -2   3       98.69      121.82      8.57 o 
  -5  -2   3      533.33      539.37     20.51 o 
  -4  -2   3      347.44      437.61     14.19 o 
  -3  -2   3       23.69       28.03      2.89 o 
  -2  -2   3        1.32        1.12      1.37 o 
  -1  -2   3       57.36       68.51      3.30 o 
   0  -2   3     3414.65     3289.68     87.35 o 
   1  -2   3     2481.75     3031.31     59.60 o 
   2  -2   3     1402.61     1713.87     34.55 o 
   3  -2   3     2809.99     3577.70     70.55 o 
   4  -2   3      775.23     1247.45     33.52 o 
   5  -2   3      139.23      155.41     10.87 o 
   6  -2   3      151.72      162.63     11.82 o 
   7  -2   3       14.17       23.50     10.49 o 
   8  -2   3        0.82       11.71      6.92 o 
   9  -2   3        0.78       -1.63      6.01 o 
  10  -2   3        0.01       11.12      8.24 o 
  -9  -1   3      153.31      280.40     24.43 o 
  -8  -1   3      601.63      849.79     47.71 o 
  -7  -1   3     1402.21     1342.82     46.09 o 
  -6  -1   3     1331.29     1587.19     52.47 o 
  -5  -1   3     7164.88     7142.20    274.69 o 
  -4  -1   3     2033.54     1936.36     51.63 o 
  -3  -1   3     3071.77     3001.63     87.10 o 
  -2  -1   3     3612.19     3185.05     71.11 o 
  -1  -1   3     1914.73     1791.69     35.69 o 
   0  -1   3     3058.35     2857.62     55.96 o 
   1  -1   3      117.26      187.11      4.96 o 
   2  -1   3     5579.14     5272.90    102.55 o 
   3  -1   3     8156.78     7727.81    324.97 o 
   4  -1   3     1433.95     1326.60     73.98 o 
   5  -1   3     1483.19     1355.15     53.65 o 
   6  -1   3      322.89      317.87     22.16 o 
   7  -1   3      771.66      767.48     32.83 o 
   8  -1   3      673.26      645.34     30.45 o 
   9  -1   3      210.30      212.19     17.34 o 
  -9   0   3      591.24      616.13     39.04 o 
  -8   0   3      265.54      246.64     13.31 o 
  -7   0   3      592.66      610.20     23.72 o 
  -6   0   3     1465.65     1338.70     44.70 o 
  -5   0   3     1512.74     1312.48     43.21 o 
  -4   0   3     2677.34     2699.99    176.70 o 
  -3   0   3     4624.79     5134.09    345.83 o 
  -2   0   3     9754.16     9423.51    419.50 o 
  -1   0   3     3772.84     4358.94    113.62 o 
   0   0   3     5505.14     6317.71    164.34 o 
   1   0   3      559.19      620.45     18.37 o 
   2   0   3     4498.61     4390.43     98.25 o 
   3   0   3     2242.94     2213.82     73.29 o 
   4   0   3     1251.95     1331.54    116.29 o 
   5   0   3     2118.12     2052.34     70.65 o 
   6   0   3      639.82      602.34     37.85 o 
   7   0   3      530.49      510.30     25.19 o 
   8   0   3      529.19      468.46     24.93 o 
   9   0   3      218.97      224.59     18.45 o 
 -10   1   3       36.84       55.91     12.62 o 
  -9   1   3      210.68      297.63     23.90 o 
  -7   1   3       31.40       39.90      5.54 o 
  -6   1   3       14.04       18.39      5.54 o 
  -5   1   3      615.85      535.93     28.19 o 
  -4   1   3     2217.04     2451.78    106.68 o 
  -3   1   3      744.12      838.70     43.03 o 
  -2   1   3       62.06       69.32      8.48 o 
  -1   1   3     3314.32     3070.05    181.99 o 
   0   1   3      788.43      789.37     35.46 o 
   1   1   3      421.28      409.24     10.77 o 
   2   1   3       40.54       43.81      7.59 o 
   3   1   3        1.68        5.39      3.13 o 
   4   1   3       16.66       27.46      7.80 o 
   5   1   3       71.99       64.32      8.14 o 
   6   1   3      175.87      280.04     35.42 o 
   7   1   3       10.63      114.71     22.16 o 
   8   1   3        2.58        5.29     11.57 o 
   9   1   3       15.71       46.29     10.46 o 
 -10   2   3      228.84      188.07     19.75 o 
  -9   2   3      273.87      236.24     21.01 o 
  -8   2   3      409.19      344.57     24.17 o 
  -7   2   3     1142.82     1158.27     58.26 o 
  -6   2   3     3310.65     3991.38    179.60 o 
  -5   2   3     7330.00     6814.36    320.04 o 
  -4   2   3     5516.92     5042.68    237.11 o 
  -3   2   3     3869.74     4632.54    217.15 o 
  -2   2   3     5709.11     9449.01    393.11 o 
  -1   2   3     1970.42     2500.03     66.83 o 
   0   2   3      280.68      274.56      8.77 o 
   1   2   3      700.79      624.73     32.30 o 
   2   2   3     2393.93     2215.18     68.19 o 
   3   2   3     1594.17     1468.38     39.10 o 
   4   2   3      931.49      942.66     35.80 o 
   5   2   3     1151.49     1051.06     40.34 o 
   6   2   3      187.00      168.64     13.00 o 
   7   2   3      401.41      362.64     26.71 o 
   8   2   3      192.73      198.70     22.11 o 
   9   2   3       43.42       42.26     10.69 o 
 -11   3   3      142.58      135.15     18.39 o 
 -10   3   3      379.02      373.85     28.65 o 
  -9   3   3      541.92      521.05     33.70 o 
  -8   3   3      781.24      754.37     42.16 o 
  -7   3   3     2286.17     2139.62    100.89 o 
  -5   3   3     5920.17     5688.99    267.68 o 
  -4   3   3    10978.96    10491.98    487.52 o 
  -3   3   3     7006.67     6807.86    316.91 o 
  -2   3   3    10016.78     8616.86    207.04 o 
  -1   3   3     9796.73     8885.08    239.79 o 
   0   3   3     3539.96     3470.44     77.24 o 
   1   3   3     4931.06     4794.59    103.37 o 
   2   3   3     4614.10     4637.64    100.28 o 
   3   3   3     1865.96     1996.95     50.53 o 
   4   3   3     1205.71     1279.46     46.79 o 
   5   3   3     1116.10     1031.67     48.75 o 
   6   3   3      896.36      843.29     35.46 o 
   7   3   3      473.39      504.67     25.90 o 
   8   3   3      250.98      232.77     17.94 o 
 -11   4   3        5.00        9.83      9.96 o 
 -10   4   3       43.48       41.73     11.49 o 
  -9   4   3        0.11       15.59      4.84 o 
  -8   4   3      160.28      187.02     11.62 o 
  -7   4   3      286.35      373.65     22.11 o 
  -6   4   3      487.56     1590.01     99.71 o 
  -5   4   3       83.90      295.05     12.86 o 
  -4   4   3      170.39      168.43      8.35 o 
  -1   4   3      113.37      110.79     17.66 o 
   0   4   3     2744.40     2871.17     63.07 o 
   1   4   3     1191.04     1226.41     33.43 o 
   2   4   3      756.46      734.88     18.45 o 
   3   4   3      197.57      179.01      6.71 o 
   4   4   3      111.44       95.68     14.24 o 
   5   4   3      168.70      153.25     12.67 o 
   6   4   3       44.80       61.77     15.02 o 
   7   4   3        0.34        0.72      6.39 o 
   8   4   3       21.09       21.36      8.96 o 
 -11   5   3      154.15      191.52     22.14 o 
 -10   5   3      265.97      233.12     21.18 o 
  -9   5   3      283.21      235.61     13.42 o 
  -8   5   3      372.43      352.01     16.57 o 
  -7   5   3      667.61      623.06     24.31 o 
  -6   5   3      949.75     1002.31     42.56 o 
  -5   5   3      888.12      883.26     33.08 o 
  -4   5   3      814.37      796.47     27.73 o 
  -3   5   3       58.23       52.17      5.03 o 
  -2   5   3     1373.51     1336.62     27.69 o 
  -1   5   3      846.53      895.38     27.05 o 
   0   5   3     1109.99     1453.62     52.00 o 
   1   5   3     1174.53     1269.90     29.91 o 
   2   5   3      379.89      382.48     11.37 o 
   3   5   3      487.04      860.61     28.31 o 
   4   5   3     1123.65     1122.79     43.08 o 
   5   5   3      792.24      356.35     26.59 o 
   6   5   3      378.06      362.35     42.68 o 
   7   5   3      191.95      200.09     16.97 o 
 -11   6   3      295.71      302.46     18.93 o 
 -10   6   3      416.77      447.75     34.08 o 
  -9   6   3      470.43      575.67     20.15 o 
  -8   6   3     1134.41     1111.48     39.73 o 
  -7   6   3     1117.15     1067.01     37.90 o 
  -6   6   3     1207.10     1370.31     46.52 o 
  -5   6   3     2221.48     2247.07     72.45 o 
  -4   6   3     1756.76     1597.52     51.97 o 
  -3   6   3     2688.90     2527.18     79.99 o 
  -2   6   3     2026.68     1886.01     42.75 o 
  -1   6   3     3026.10     2940.03     65.01 o 
   0   6   3     2097.26     2047.09     46.53 o 
   1   6   3     2020.54     1966.15     45.14 o 
   2   6   3     1303.41     1262.51     30.57 o 
   3   6   3      410.59      378.34     19.09 o 
   4   6   3      440.54      377.53     19.98 o 
   5   6   3      829.34      759.61     33.51 o 
   6   6   3      477.32      503.40     30.89 o 
 -11   7   3       44.31       62.45     13.68 o 
 -10   7   3       20.69       28.55     10.62 o 
  -9   7   3        3.89        4.25      6.91 o 
  -8   7   3      239.23      277.21     20.18 o 
  -7   7   3      470.67      423.02     25.99 o 
  -6   7   3      205.74      204.74     16.53 o 
  -5   7   3      565.23      516.70     28.98 o 
  -4   7   3      378.59      422.59     24.77 o 
  -3   7   3      379.61      532.54     84.89 o 
  -2   7   3      164.87      161.52      8.17 o 
  -1   7   3      206.81      192.55      7.24 o 
   0   7   3      331.04      652.39     17.55 o 
   1   7   3      348.02      563.25     16.03 o 
   2   7   3     1048.01     1067.85     26.92 o 
   3   7   3      251.07      285.81     16.59 o 
   4   7   3       24.74       31.04      8.04 o 
   5   7   3       40.55       48.92      9.67 o 
   6   7   3       38.61       28.47      9.41 o 
 -11   8   3       53.93       42.20     12.32 o 
 -10   8   3       62.16       52.86      8.13 o 
  -9   8   3      527.76      588.28     34.53 o 
  -8   8   3      915.25      919.94     47.64 o 
  -7   8   3      749.28      781.23     41.76 o 
  -6   8   3      660.96      705.77     38.11 o 
  -5   8   3      448.07      442.44     27.39 o 
  -4   8   3      189.37      158.16     15.70 o 
  -3   8   3      132.67      135.15      9.48 o 
  -2   8   3      752.24      748.34     23.28 o 
  -1   8   3      352.43      320.14     12.89 o 
   0   8   3      134.03      123.61      8.53 o 
   1   8   3      424.45      432.60     16.00 o 
   2   8   3      101.22       96.04      7.36 o 
   3   8   3        2.44        3.44      5.78 o 
   4   8   3       23.27       21.69      7.55 o 
   5   8   3       33.48       30.33      8.92 o 
 -11   9   3      251.53      216.62     22.44 o 
 -10   9   3      204.33      201.52     19.92 o 
  -9   9   3      177.99      129.18     15.27 o 
  -8   9   3     1577.57     1594.57     76.02 o 
  -7   9   3     1602.71     1471.37     70.65 o 
  -6   9   3     1182.47     1155.35     57.67 o 
  -5   9   3     1088.30     1015.61     51.42 o 
  -4   9   3      801.28      837.65     31.37 o 
  -3   9   3     1100.37     1071.96     37.98 o 
  -2   9   3     1212.07     1222.10     42.40 o 
  -1   9   3      808.47      800.70     25.29 o 
   0   9   3      744.30      796.17     25.28 o 
   1   9   3      677.82      731.57     24.08 o 
   2   9   3      432.67      418.43     16.43 o 
   3   9   3      240.77      230.27     25.76 o 
   4   9   3      149.87      130.60     20.88 o 
 -10  10   3      126.76      143.98     17.69 o 
  -9  10   3       58.23       76.19     13.94 o 
  -8  10   3       78.19       68.16     13.11 o 
  -7  10   3       98.27       87.94     13.88 o 
  -6  10   3      158.77      147.93     16.23 o 
  -5  10   3      399.54      394.80     27.06 o 
  -4  10   3      111.71      123.97     10.50 o 
  -3  10   3       34.85       59.26      7.89 o 
  -2  10   3        2.73        4.49      9.94 o 
  -1  10   3      243.74      254.32     12.54 o 
   0  10   3      244.20      232.66     11.99 o 
   1  10   3      211.22      217.79     11.78 o 
   2  10   3      248.22      244.84     25.63 o 
   3  10   3       38.26       72.34     17.06 o 
 -10  11   3        2.07       -1.39      9.03 o 
  -9  11   3       53.43       71.71     13.41 o 
  -8  11   3      187.19      189.53     20.12 o 
  -7  11   3       84.50      110.72     15.64 o 
  -6  11   3      128.15      184.09     19.06 o 
  -5  11   3       32.52       52.82     12.38 o 
  -4  11   3        0.91       -4.69      8.60 o 
  -3  11   3       56.25       85.29     28.52 o 
  -2  11   3       24.45       22.48      6.79 o 
  -1  11   3        9.89        8.05      4.96 o 
   0  11   3      102.82      115.76     14.51 o 
   1  11   3      197.88      221.39     12.57 o 
   2  11   3       55.74       79.31     17.33 o 
  -9  12   3      164.58      135.78     19.16 o 
  -8  12   3      252.81      243.74     24.20 o 
  -7  12   3      196.75      214.46     22.28 o 
  -6  12   3      435.07      423.91     30.87 o 
  -5  12   3      426.20      332.72     26.69 o 
  -4  12   3      281.33      299.63     17.55 o 
  -3  12   3      188.48      192.42     14.28 o 
  -2  12   3      257.10      269.97     16.46 o 
  -1  12   3      225.66      250.43     16.02 o 
   0  12   3      123.22      139.89     10.72 o 
   1  12   3      208.02      225.75     26.89 o 
  -8  13   3       94.37       73.80     15.70 o 
  -7  13   3      120.99      135.58     19.32 o 
  -6  13   3       66.21       74.46     14.74 o 
  -5  13   3      190.32      196.30     22.04 o 
  -4  13   3      173.40      182.89     14.51 o 
  -3  13   3       70.94       74.64     10.23 o 
  -2  13   3      116.33      151.15     21.94 o 
  -1  13   3      198.11      222.83     24.27 o 
  -5  14   3        0.24       -0.30      9.06 o 
  -4  14   3        2.70        9.93      7.08 o 
   1 -14   4        0.40       24.34      8.31 o 
   2 -14   4        0.57       -0.46      6.13 o 
   3 -14   4       19.55       32.34     13.69 o 
   4 -14   4        0.10        0.27      6.64 o 
   5 -14   4        8.45        7.91      9.58 o 
  -1 -13   4      113.49      115.22     14.67 o 
   0 -13   4       71.65       72.88     10.91 o 
   1 -13   4      166.65      149.93     13.59 o 
   2 -13   4      102.81       96.83     11.44 o 
   3 -13   4      194.79      230.10     27.79 o 
   4 -13   4      192.20      171.53     14.33 o 
   5 -13   4      117.26      150.07     17.86 o 
   6 -13   4       79.91      106.72     40.20 o 
   7 -13   4       60.18       73.90     10.38 o 
  -3 -12   4      107.09      112.50     12.80 o 
  -2 -12   4      138.63      119.46     22.64 o 
  -1 -12   4      307.29      329.34     19.22 o 
   0 -12   4      255.46      277.55     17.53 o 
   1 -12   4      254.00      231.99     15.81 o 
   2 -12   4       57.26       47.97      8.77 o 
   3 -12   4       31.25       30.72      8.50 o 
   4 -12   4      600.92      562.51     25.72 o 
   5 -12   4      410.22      391.19     20.48 o 
   6 -12   4      189.37      182.99     14.01 o 
   7 -12   4      166.41      164.74     25.56 o 
  -4 -11   4        0.06        0.74      8.28 o 
  -3 -11   4        0.47        8.99      6.73 o 
  -2 -11   4       19.82       18.76      7.29 o 
  -1 -11   4      163.47      174.61     13.69 o 
   0 -11   4       64.89       64.36      9.56 o 
   1 -11   4      119.75      130.64     11.65 o 
   2 -11   4      337.51      336.47     18.12 o 
   4 -11   4        5.92        2.05      5.40 o 
   5 -11   4       47.45       74.96      9.24 o 
   6 -11   4       20.80       92.11     22.87 o 
   7 -11   4       79.09      108.08     11.04 o 
   8 -11   4       23.11       27.36     11.79 o 
  -5 -10   4      118.89      135.24     12.58 o 
  -4 -10   4      192.28      251.61     16.12 o 
  -3 -10   4      313.05      373.06     19.66 o 
  -2 -10   4      457.50      440.36     26.36 o 
  -1 -10   4      194.26      208.03     13.91 o 
   0 -10   4       80.12       94.19     10.08 o 
   1 -10   4       31.94       36.35      7.29 o 
   2 -10   4       60.89       59.28      8.14 o 
   3 -10   4       32.82       25.91      6.53 o 
   4 -10   4      348.25      316.99     16.52 o 
   5 -10   4      349.01      291.49     15.84 o 
   6 -10   4      262.26      267.98     15.00 o 
   7 -10   4       83.61       84.99     12.91 o 
   8 -10   4       64.19       47.81     13.25 o 
   9 -10   4       37.30       23.57     12.15 o 
  -6  -9   4      227.83      234.42     24.87 o 
  -5  -9   4      254.51      238.40     12.77 o 
  -4  -9   4      372.84      321.83     14.57 o 
  -3  -9   4      804.40      723.32     21.02 o 
  -2  -9   4      458.91      428.91     19.42 o 
  -1  -9   4      695.64      731.96     23.85 o 
   0  -9   4      308.24      331.02     13.53 o 
   1  -9   4     1077.76     1001.05     43.22 o 
   2  -9   4      996.91      932.87     34.30 o 
   3  -9   4      386.04      579.26     23.57 o 
   4  -9   4     1223.18     1157.21     40.45 o 
   5  -9   4      969.56      886.96     32.54 o 
   6  -9   4      792.58      794.06     29.85 o 
   7  -9   4      849.88      833.59     49.86 o 
   8  -9   4      249.33      207.86     21.51 o 
   9  -9   4      104.82      113.57     18.16 o 
  -7  -8   4       46.21       95.05     17.89 o 
  -6  -8   4       26.01       74.18     12.55 o 
  -5  -8   4       97.30       92.02      8.20 o 
  -4  -8   4       18.62       25.60      4.55 o 
  -3  -8   4        1.30        1.45      3.21 o 
  -2  -8   4      174.28      155.53      8.84 o 
  -1  -8   4      338.87      297.79     12.24 o 
   0  -8   4      246.28      232.48     10.43 o 
   1  -8   4      128.11      116.46      6.04 o 
   2  -8   4      242.81      250.27      8.92 o 
   3  -8   4       53.19       58.81      5.43 o 
   4  -8   4      545.00      502.62     14.79 o 
   5  -8   4      209.81      199.95     11.89 o 
   6  -8   4      166.95      164.69      8.01 o 
   7  -8   4      360.79      342.19     23.60 o 
   8  -8   4      128.04      155.30     19.52 o 
   9  -8   4       58.95       97.27     16.93 o 
  -8  -7   4       77.39       87.31     18.59 o 
  -7  -7   4       96.78       57.23     15.30 o 
  -6  -7   4       84.13       85.38      8.00 o 
  -5  -7   4        4.41        4.15      4.39 o 
  -4  -7   4      490.77      505.02     20.68 o 
  -3  -7   4      684.23      603.66     17.34 o 
  -2  -7   4      728.20      744.03     23.35 o 
  -1  -7   4      956.95      938.86     27.81 o 
   0  -7   4      950.91     1292.31     31.28 o 
   1  -7   4      919.11      925.89     23.27 o 
   2  -7   4      127.36      135.99      6.32 o 
   3  -7   4      239.56      348.37     26.78 o 
   4  -7   4      498.65      527.82     18.30 o 
   5  -7   4       53.68       62.23      8.91 o 
   6  -7   4      198.35      197.42     11.55 o 
   7  -7   4      168.27      165.72     13.07 o 
   8  -7   4       66.49       65.09     10.06 o 
   9  -7   4       52.34       42.32     12.90 o 
  10  -7   4       56.35       50.64     10.79 o 
  -8  -6   4      470.93      582.84     43.56 o 
  -7  -6   4      485.76      530.68     39.17 o 
  -6  -6   4      981.01      956.13     37.34 o 
  -5  -6   4     1599.54     1471.82     36.46 o 
  -4  -6   4      940.88      834.62     22.29 o 
  -3  -6   4     1245.41     1221.88     30.13 o 
  -2  -6   4     2507.38     2335.43     53.63 o 
  -1  -6   4     1117.87      980.03     24.49 o 
   0  -6   4     2056.70     1879.79     43.59 o 
   1  -6   4     4371.24     4173.33     92.22 o 
   2  -6   4     1146.08     1141.13     32.01 o 
   3  -6   4     1721.11     1609.71     37.72 o 
   4  -6   4     1651.64     1481.87     35.19 o 
   5  -6   4      789.73     1087.00     43.29 o 
   6  -6   4      748.31      796.55     38.96 o 
   7  -6   4      569.20      539.70     25.14 o 
   8  -6   4      410.88      382.23     21.30 o 
   9  -6   4      250.17      325.15     33.66 o 
  10  -6   4      171.85      180.80     18.19 o 
  -9  -5   4       55.42       55.28     16.83 o 
  -8  -5   4      183.98      175.16     22.74 o 
  -7  -5   4      155.47      213.08     19.14 o 
  -6  -5   4      427.66      479.61     17.68 o 
  -5  -5   4     1333.77     1289.96     38.68 o 
  -4  -5   4      540.81      908.79     23.32 o 
  -3  -5   4     1917.81     2157.91     49.65 o 
  -2  -5   4     3020.28     3137.26     70.01 o 
  -1  -5   4     3258.03     3630.87     80.65 o 
   0  -5   4     1712.38     2179.39     58.41 o 
   1  -5   4      284.68      357.19     18.10 o 
   2  -5   4     1368.76     1247.46     29.49 o 
   3  -5   4      521.20      517.84     14.14 o 
   4  -5   4      504.74      495.21     12.46 o 
   5  -5   4      251.93      233.87      8.30 o 
   6  -5   4       90.74       78.90      8.79 o 
   7  -5   4      211.07      195.62     15.82 o 
   8  -5   4      167.02      158.17     14.03 o 
   9  -5   4       49.74       42.77      9.62 o 
  10  -5   4       69.40       60.66     15.57 o 
  -9  -4   4       99.06      110.82     19.45 o 
  -8  -4   4       82.58       84.36     16.60 o 
  -7  -4   4      202.05      213.06     13.75 o 
  -6  -4   4      321.53      286.04     18.53 o 
  -5  -4   4      660.75      617.63     17.24 o 
  -4  -4   4      205.00      178.69      9.89 o 
  -3  -4   4       98.78      100.17      4.94 o 
  -2  -4   4       46.37       85.69      3.96 o 
  -1  -4   4      604.62      676.94     22.88 o 
   0  -4   4      382.43      386.94     10.81 o 
   1  -4   4     1533.47     1597.96     36.73 o 
   2  -4   4       61.25      101.82      8.66 o 
   3  -4   4     1666.83     2015.36     68.92 o 
   4  -4   4      320.01      342.17      9.27 o 
   5  -4   4      263.66      324.03     14.56 o 
   6  -4   4      529.10      665.17     28.39 o 
   7  -4   4       48.12       88.01     15.87 o 
   8  -4   4       95.39       85.83     18.59 o 
   9  -4   4       24.70       31.07      8.73 o 
  10  -4   4        5.16       20.01      8.91 o 
 -10  -3   4      209.15      275.65     29.85 o 
  -9  -3   4      406.01      462.86     37.48 o 
  -8  -3   4      664.93      720.61     47.77 o 
  -7  -3   4     1127.78     1309.00     38.84 o 
  -6  -3   4     2369.56     2307.92     63.07 o 
  -5  -3   4     2262.34     2091.62     56.88 o 
  -4  -3   4     1877.68     2163.09     49.21 o 
  -3  -3   4     1210.16     1461.27     38.01 o 
  -2  -3   4     4480.45     4391.79    151.30 o 
  -1  -3   4     3025.21     3006.62     66.92 o 
   0  -3   4     4663.79     4389.11    112.40 o 
   1  -3   4     5601.06     5555.49    108.28 o 
   2  -3   4    11436.01    10951.16    211.76 o 
   3  -3   4    17215.26    16436.38    317.36 o 
   4  -3   4     6637.48     6342.86    136.25 o 
   5  -3   4     1016.22      923.73     35.48 o 
   6  -3   4      700.26      621.35     27.12 o 
   7  -3   4      557.62      491.23     34.73 o 
   8  -3   4      393.47      346.99     20.13 o 
   9  -3   4      152.90      162.25     33.22 o 
 -10  -2   4      200.93      199.99     25.70 o 
  -9  -2   4      261.89      228.97     25.10 o 
  -8  -2   4      156.60      167.08     17.89 o 
  -7  -2   4      197.83      173.84      9.40 o 
  -6  -2   4      834.24      783.32     38.45 o 
  -5  -2   4     1848.28     1693.32     50.11 o 
  -4  -2   4     1117.23     1095.50     35.61 o 
  -3  -2   4     3858.14     3706.73     95.65 o 
  -2  -2   4     2783.25     2631.94     58.91 o 
  -1  -2   4      815.65      768.31     21.97 o 
   0  -2   4      186.02      227.01      6.01 o 
   1  -2   4     3709.36     3722.14     73.17 o 
   2  -2   4     2572.00     3388.87     66.80 o 
   3  -2   4     2414.86     2520.19     50.44 o 
   4  -2   4     3692.27     3560.73    116.24 o 
   5  -2   4     2303.99     2300.92     78.44 o 
   6  -2   4      447.20      594.74     32.55 o 
   7  -2   4      285.93      280.77     19.06 o 
   8  -2   4       97.90      109.83     14.33 o 
   9  -2   4       85.77       84.20     12.10 o 
 -10  -1   4       36.21       97.37     18.06 o 
  -9  -1   4        1.88       65.27     14.54 o 
  -8  -1   4       29.57       43.22      5.75 o 
  -7  -1   4      155.51      440.54     33.11 o 
  -6  -1   4      491.18      610.60     21.15 o 
  -5  -1   4      443.30      446.76     14.95 o 
  -4  -1   4      209.89      178.12      7.22 o 
  -3  -1   4        2.08        2.19      1.84 o 
  -2  -1   4      495.77      504.24     15.44 o 
  -1  -1   4      220.99      267.30      7.91 o 
   0  -1   4      127.46      130.33      4.74 o 
   1  -1   4      690.83      667.54     16.72 o 
   2  -1   4       20.17       22.02      2.21 o 
   3  -1   4     1208.81     1167.25     34.21 o 
   4  -1   4       50.09       45.81     13.78 o 
   5  -1   4       74.15       97.77      9.43 o 
   6  -1   4       22.49       38.71      7.32 o 
   7  -1   4       29.25       29.47      7.70 o 
   8  -1   4       85.95      104.42     12.81 o 
   9  -1   4       25.89       75.26     22.31 o 
 -11   0   4      368.18      421.96     37.32 o 
 -10   0   4      591.16      634.06     45.18 o 
  -9   0   4     1223.87     1144.56     67.46 o 
  -8   0   4      580.13      561.55     19.69 o 
  -7   0   4      931.75      850.90     31.58 o 
  -6   0   4     2673.79     2399.16     64.56 o 
  -5   0   4     4554.37     4245.76    110.28 o 
  -4   0   4     3252.08     3263.45    106.32 o 
  -3   0   4     4557.58     4311.63    232.03 o 
  -2   0   4     2258.12     2344.85     81.74 o 
  -1   0   4      309.51      408.01     19.63 o 
   0   0   4     1692.18     1836.86     49.75 o 
   1   0   4     2357.02     2274.13     51.87 o 
   2   0   4     2917.12     3048.81     69.00 o 
   3   0   4     2751.72     2847.74    162.96 o 
   4   0   4     1438.07     1404.16     49.91 o 
   5   0   4     1024.35      996.92     38.65 o 
   6   0   4      717.42      603.00     27.33 o 
   7   0   4      360.43      340.65     19.79 o 
   8   0   4      283.46      295.56     19.77 o 
   9   0   4      171.35      168.96     32.45 o 
 -11   1   4      226.23      283.18     28.55 o 
 -10   1   4      293.49      389.75     32.77 o 
  -9   1   4      808.57      915.85     37.45 o 
  -8   1   4      689.39      647.19     21.73 o 
  -7   1   4      671.00      653.81     21.22 o 
  -6   1   4     1700.79     1627.46     56.29 o 
  -5   1   4     2278.67     2158.31     71.99 o 
  -4   1   4     9266.64     9066.20    423.38 o 
  -2   1   4     4527.21     4669.22    149.38 o 
  -1   1   4      998.87      933.13     32.04 o 
   0   1   4      423.70      362.00     14.61 o 
   1   1   4      631.59      614.48     19.02 o 
   2   1   4     1360.10     1167.61     27.84 o 
   3   1   4     1060.21     1076.56     39.13 o 
   4   1   4     1283.69     1188.50     43.68 o 
   5   1   4     1438.48     1545.76    112.26 o 
   6   1   4      637.24      730.90     31.68 o 
   7   1   4      512.15      500.97     25.85 o 
   8   1   4      160.53      165.33     15.30 o 
   9   1   4      134.32      163.00     16.39 o 
 -11   2   4        8.67        7.54      9.59 o 
 -10   2   4       32.57       31.30      7.78 o 
  -9   2   4      102.10      110.88     10.57 o 
  -8   2   4       42.64       33.23      6.60 o 
  -7   2   4        0.35        2.49      6.34 o 
  -6   2   4      383.52      477.32     48.50 o 
  -5   2   4      134.07      189.13     14.91 o 
  -4   2   4      267.97      481.41     27.55 o 
  -3   2   4      263.04     1303.51    158.74 o 
  -2   2   4     1525.22     1798.97     48.40 o 
  -1   2   4       38.86      736.21     36.78 o 
   1   2   4       10.26       10.52      4.25 o 
   2   2   4     1065.49     1039.73     28.50 o 
   3   2   4       35.04       42.19      3.29 o 
   4   2   4       19.09       24.82      6.02 o 
   5   2   4       73.93       72.99      9.42 o 
   6   2   4       41.20       50.96      8.78 o 
   7   2   4       17.91       14.84      7.37 o 
   8   2   4       27.98       29.73      9.51 o 
 -11   3   4      383.72      398.35     33.00 o 
 -10   3   4      720.88      759.24     42.69 o 
  -9   3   4     1070.25     1012.74     40.13 o 
  -8   3   4      439.78      458.83     20.96 o 
  -7   3   4     1866.43     1742.17     60.80 o 
  -6   3   4     1439.82     1322.44     68.26 o 
  -5   3   4      544.41      478.13     28.05 o 
  -4   3   4     1069.70      999.28     51.09 o 
  -3   3   4     2408.20     2235.13     73.83 o 
  -2   3   4     3394.08     3074.84     81.35 o 
  -1   3   4     7692.39     7309.20    160.30 o 
   0   3   4     8757.13     8800.47    193.19 o 
   1   3   4     6811.82     6706.92    167.25 o 
   2   3   4     2917.28     2792.50     71.98 o 
   3   3   4     1407.14     1604.47     51.33 o 
   4   3   4      865.85     1039.61     40.01 o 
   5   3   4      278.73      293.03     18.39 o 
   6   3   4       96.67      228.05     16.02 o 
   7   3   4       97.59      110.07     20.40 o 
   8   3   4       38.48       36.01      9.90 o 
 -11   4   4      267.56      263.84     17.83 o 
 -10   4   4      457.74      483.91     24.26 o 
  -9   4   4      713.28      678.64     22.61 o 
  -8   4   4      842.44      879.33     26.85 o 
  -7   4   4     1276.05     1592.79     54.01 o 
  -6   4   4      787.89     1028.83     54.05 o 
  -5   4   4     1347.85     1215.62     63.71 o 
  -4   4   4     1957.63     2322.75     74.22 o 
  -3   4   4     1259.08     1325.48     50.12 o 
  -2   4   4     4691.11     4334.15    176.38 o 
  -1   4   4      283.84      305.06      9.16 o 
   0   4   4     2904.97     2876.63     65.13 o 
   1   4   4     3065.68     3001.12     77.26 o 
   2   4   4     1964.78     1761.15     47.28 o 
   3   4   4     1404.35     1291.58     47.29 o 
   5   4   4      506.08      437.35     22.35 o 
   6   4   4      395.99      389.24     21.85 o 
   7   4   4      168.46      138.29     17.40 o 
 -11   5   4       13.17       14.02      7.74 o 
 -10   5   4        0.15       -7.45      4.97 o 
  -9   5   4       38.62       37.12      6.86 o 
  -8   5   4      103.55       99.21      8.85 o 
  -7   5   4       24.70       22.06      7.88 o 
  -6   5   4        1.64       -1.34      3.22 o 
  -5   5   4        2.34        1.61      9.01 o 
  -4   5   4       22.90       33.80      4.27 o 
  -3   5   4       55.31       42.33      3.35 o 
  -2   5   4      194.44      238.06     14.12 o 
  -1   5   4        7.82        9.63      5.31 o 
   1   5   4      260.38      235.75      8.66 o 
   2   5   4       62.25      200.39     11.81 o 
   3   5   4      111.28      198.73     12.93 o 
   4   5   4       18.36       20.34      6.82 o 
   5   5   4        0.68       25.80      6.81 o 
   6   5   4        3.14       15.95      7.80 o 
   7   5   4        8.37        5.48      7.69 o 
 -11   6   4      114.40      149.73     18.99 o 
 -10   6   4      244.02      329.40     22.61 o 
  -9   6   4      352.29      376.12     15.09 o 
  -8   6   4      847.81      863.49     44.24 o 
  -7   6   4      994.26     1157.14     41.02 o 
  -6   6   4      627.53      819.89     46.11 o 
  -5   6   4      827.19      826.07     41.88 o 
  -4   6   4      359.58      414.25     16.44 o 
  -3   6   4      856.84      850.24     33.08 o 
  -2   6   4     1220.09     1095.00     26.50 o 
  -1   6   4      355.17      275.86     10.54 o 
   0   6   4      779.91      748.52     19.37 o 
   1   6   4      858.01      848.56     21.76 o 
   2   6   4      722.59      712.31     19.12 o 
   3   6   4      232.82      215.14     14.10 o 
   4   6   4       39.16       44.36      8.54 o 
   5   6   4      198.33      208.20     16.20 o 
   6   6   4      196.79      187.67     16.22 o 
 -11   7   4      188.83      217.78     21.68 o 
 -10   7   4      165.78      138.18     11.42 o 
  -9   7   4      389.69      350.48     24.20 o 
  -8   7   4      646.81      694.22     37.91 o 
  -7   7   4     2605.19     2417.76    107.00 o 
  -6   7   4     1658.78     1512.47     70.22 o 
  -5   7   4     1737.29     1699.97     77.22 o 
  -4   7   4     2111.05     2088.36     92.52 o 
  -3   7   4     1350.21     1273.63     59.59 o 
  -2   7   4     1162.95     1081.95     38.14 o 
  -1   7   4      596.76      694.77     18.43 o 
   0   7   4     1326.07     1526.45     36.40 o 
   1   7   4     1420.38     1400.27     33.94 o 
   2   7   4      950.00      989.18     25.56 o 
   3   7   4     1009.44      991.93     39.70 o 
   4   7   4      437.95      424.17     22.62 o 
   5   7   4      260.05      207.81     16.55 o 
 -11   8   4       10.34       13.08      9.96 o 
 -10   8   4       15.67       63.81     12.12 o 
  -9   8   4       41.26       51.39     10.62 o 
  -8   8   4        2.65        5.94      7.14 o 
  -7   8   4       18.98       38.44      9.69 o 
  -6   8   4      658.17      663.11     36.78 o 
  -5   8   4      774.64      757.53     40.60 o 
  -4   8   4      677.16      647.11     35.66 o 
  -3   8   4        7.95       18.76      8.03 o 
  -2   8   4       90.48       73.86      6.38 o 
  -1   8   4      128.23      110.20      7.49 o 
   0   8   4      195.96      194.46      9.93 o 
   1   8   4      205.92      202.62     10.38 o 
   2   8   4       80.07      101.32     16.33 o 
   3   8   4      154.09      137.87     20.15 o 
   4   8   4      117.74      103.75     18.59 o 
   5   8   4       74.51       82.47     18.09 o 
 -11   9   4       74.49       81.40     14.47 o 
 -10   9   4      119.60      122.04     15.74 o 
  -9   9   4       22.15       11.95      8.70 o 
  -8   9   4       53.52       62.88     11.95 o 
  -7   9   4      137.42      107.10     14.08 o 
  -6   9   4       35.94       19.26      7.90 o 
  -5   9   4      110.81      123.33     14.61 o 
  -4   9   4      156.05      389.59     25.53 o 
  -3   9   4      328.85      449.31     28.15 o 
  -2   9   4      985.59      999.22     31.36 o 
  -1   9   4      675.00      654.45     34.42 o 
   0   9   4      944.67      956.53     47.77 o 
   1   9   4      360.69      324.92     14.13 o 
   2   9   4       61.31       63.58     15.11 o 
   3   9   4       15.33       11.15     11.59 o 
   4   9   4       12.19        2.03     10.89 o 
 -10  10   4       99.49      111.12     16.13 o 
  -9  10   4      205.07      202.05     20.45 o 
  -8  10   4      163.44      155.83     17.73 o 
  -7  10   4      310.78      267.42     22.34 o 
  -6  10   4      690.40      659.89     38.74 o 
  -5  10   4      748.65      626.13     36.75 o 
  -4  10   4      494.68      477.43     30.51 o 
  -3  10   4      415.79      398.45     26.99 o 
  -2  10   4      630.53      538.66     19.73 o 
  -1  10   4      748.58      728.03     25.94 o 
   0  10   4      587.08      579.16     20.83 o 
   1  10   4      455.55      441.54     17.50 o 
   2  10   4      273.57      249.49     25.76 o 
   3  10   4      195.90      226.68     27.72 o 
 -10  11   4       11.92        9.83      9.99 o 
  -9  11   4       55.89       82.40     15.17 o 
  -8  11   4       23.03       27.82     10.99 o 
  -7  11   4       67.26      103.61     15.17 o 
  -6  11   4       90.80      142.26     17.16 o 
  -5  11   4      110.08      140.07     17.33 o 
  -4  11   4      461.54      460.07     30.87 o 
  -3  11   4      145.10      147.14     17.33 o 
  -2  11   4       81.84       94.75     10.08 o 
  -1  11   4      157.33      164.53     12.03 o 
   0  11   4       65.16       72.53      7.94 o 
   1  11   4       49.60       48.27     14.94 o 
   2  11   4       55.50       74.60     17.93 o 
  -9  12   4       67.15       75.69     15.60 o 
  -8  12   4      102.66       96.08     16.70 o 
  -7  12   4       76.58       83.69     15.37 o 
  -6  12   4       51.88       52.06     13.45 o 
  -5  12   4       29.99       22.77     11.29 o 
  -4  12   4       41.19       25.73     10.52 o 
  -3  12   4       52.31       29.58     11.59 o 
  -2  12   4       30.37       35.62     13.13 o 
  -1  12   4       48.94       68.88     15.92 o 
   0  12   4       34.20       36.25      8.52 o 
  -7  13   4      263.23      304.80     27.06 o 
  -6  13   4      303.62      265.79     25.36 o 
  -5  13   4      203.62      177.38     21.28 o 
  -4  13   4      162.55      171.24     20.78 o 
  -3  13   4       77.46       70.95     15.14 o 
  -2  13   4      163.40      201.48     22.51 o 
   2 -14   5       53.72       61.68     10.61 o 
   3 -14   5       70.50       71.66     11.20 o 
   4 -14   5       75.08       76.41     13.63 o 
  -1 -13   5        0.19       -0.01      6.68 o 
   0 -13   5       16.98       31.85      8.81 o 
   1 -13   5        0.01       -1.35      7.97 o 
   2 -13   5        2.45        4.53     10.72 o 
   3 -13   5       15.01       24.40      8.11 o 
   4 -13   5       46.27       50.01     15.34 o 
   5 -13   5        8.90       34.42      8.71 o 
   6 -13   5        1.73       12.17      7.24 o 
  -3 -12   5      116.54      109.88     12.99 o 
  -2 -12   5      147.08      149.72     14.34 o 
  -1 -12   5      200.45      231.26     16.61 o 
   0 -12   5      280.28      262.21     17.16 o 
   1 -12   5      266.10      243.06     16.41 o 
   2 -12   5      309.54      279.32     17.31 o 
   3 -12   5      193.78      197.75     14.96 o 
   4 -12   5      284.28      276.53     17.18 o 
   5 -12   5      380.65      304.83     36.82 o 
   6 -12   5      106.98      116.10     11.56 o 
  -4 -11   5      144.10      154.99     23.74 o 
  -3 -11   5      197.01      209.57     15.76 o 
  -2 -11   5      412.89      445.23     22.61 o 
  -1 -11   5      403.22      361.17     19.59 o 
   0 -11   5      944.37      902.42     35.93 o 
   1 -11   5      961.90      908.95     35.86 o 
   2 -11   5      646.69      703.99     29.52 o 
   3 -11   5      324.77      326.17     17.77 o 
   4 -11   5       79.53      154.66     12.29 o 
   5 -11   5      186.71      242.19     14.98 o 
   6 -11   5      162.99      226.28     19.26 o 
   7 -11   5      156.34      154.44     20.48 o 
   8 -11   5      110.86      119.95     19.35 o 
  -5 -10   5        6.58       35.58      9.78 o 
  -4 -10   5        0.60       64.96     17.73 o 
  -3 -10   5       18.82       43.89      8.07 o 
  -2 -10   5       14.41       12.45      6.53 o 
  -1 -10   5      126.67      118.57     11.24 o 
   0 -10   5       36.74       40.21      7.79 o 
   1 -10   5       26.04       20.29      7.32 o 
   2 -10   5        0.67       -2.03      4.86 o 
   3 -10   5       51.45       52.25      7.62 o 
   4 -10   5        1.90       -6.24      4.71 o 
   5 -10   5        2.55       -0.87      5.11 o 
   6 -10   5        0.18       -6.53      4.71 o 
   7 -10   5       13.61       26.56     10.96 o 
   8 -10   5       47.84       49.23     13.51 o 
  -6  -9   5      128.85       91.58      9.43 o 
  -5  -9   5      167.03      172.82     11.50 o 
  -4  -9   5      359.42      337.07     15.21 o 
  -3  -9   5      741.70      693.52     23.87 o 
  -2  -9   5      504.11      448.52     17.29 o 
  -1  -9   5      612.71      574.88     20.18 o 
   0  -9   5      686.58      628.38     21.19 o 
   1  -9   5      418.85      502.09     15.20 o 
   2  -9   5      301.45      512.43     18.03 o 
   3  -9   5      584.35      341.65     23.41 o 
   4  -9   5      562.76      492.33     21.14 o 
   5  -9   5      498.52      527.89     37.38 o 
   6  -9   5      217.02      218.85     10.86 o 
   7  -9   5      225.82      220.87     22.08 o 
   8  -9   5       83.15      103.78     17.13 o 
   9  -9   5       25.53       36.62     13.25 o 
  -7  -8   5      280.81      356.19     31.64 o 
  -6  -8   5      358.13      320.28     15.10 o 
  -5  -8   5      425.79      389.38     16.55 o 
  -4  -8   5      246.28      284.98     13.43 o 
  -3  -8   5      182.43      204.84     22.31 o 
  -2  -8   5     1177.57     1057.79     31.86 o 
  -1  -8   5     1343.74     1224.02     35.58 o 
   0  -8   5     1029.81      985.57     25.53 o 
   1  -8   5     1520.01     1411.44     34.45 o 
   2  -8   5      722.59      704.03     19.18 o 
   3  -8   5      900.56      822.03     21.76 o 
   4  -8   5     1187.62     1014.98     25.98 o 
   5  -8   5      603.95      551.04     18.44 o 
   6  -8   5      504.75      469.99     22.66 o 
   7  -8   5      394.33      382.25     20.91 o 
   8  -8   5      343.46      369.91     21.40 o 
   9  -8   5      133.35      184.85     23.14 o 
  -8  -7   5       41.66       46.61     16.03 o 
  -7  -7   5       94.81      108.59     18.79 o 
  -6  -7   5      119.84      124.15      9.49 o 
  -5  -7   5      263.04      259.83     18.96 o 
  -4  -7   5       63.20       70.55      8.47 o 
  -3  -7   5        1.75       -3.05      5.69 o 
  -2  -7   5       99.02      106.88      8.47 o 
  -1  -7   5       17.44      109.12      8.94 o 
   0  -7   5       10.21       27.04      4.50 o 
   1  -7   5       50.23       80.98      5.18 o 
   2  -7   5      113.45      301.61     24.12 o 
   3  -7   5      287.13      264.00     18.29 o 
   4  -7   5       58.13       64.97      5.14 o 
   5  -7   5      106.02       95.20      5.98 o 
   6  -7   5      158.35      162.63     12.46 o 
   7  -7   5       72.55       77.50     10.24 o 
   8  -7   5      100.19       98.20     16.72 o 
   9  -7   5       20.86       21.13      9.04 o 
  -8  -6   5      129.92      145.88     20.92 o 
  -7  -6   5      123.40      174.76     32.42 o 
  -6  -6   5      186.08      178.20     10.41 o 
  -5  -6   5      153.95      133.29      9.01 o 
  -4  -6   5      386.40      385.97     12.57 o 
  -3  -6   5      190.95      177.61      9.40 o 
  -2  -6   5     1517.96     1383.57     38.69 o 
  -1  -6   5      967.99      882.62     22.70 o 
   0  -6   5      608.30      537.21     15.17 o 
   1  -6   5     1399.51     1258.20     30.51 o 
   2  -6   5       79.80       69.51      4.60 o 
   3  -6   5      577.11      487.65     14.04 o 
   4  -6   5      603.59      547.92     33.45 o 
   6  -6   5      184.75      190.38     13.48 o 
   7  -6   5       79.17      110.02     18.67 o 
   8  -6   5       39.06      130.76     13.53 o 
   9  -6   5       61.91      153.44     20.87 o 
  -9  -5   5      256.05      267.58     28.55 o 
  -8  -5   5      458.18      461.36     36.62 o 
  -7  -5   5      302.64      287.84     17.02 o 
  -6  -5   5      409.16      418.90     23.04 o 
  -5  -5   5      938.96     1063.61     31.83 o 
  -4  -5   5      913.31     1062.28     26.70 o 
  -3  -5   5     3461.29     3328.58     74.82 o 
  -2  -5   5     5954.13     5922.28    130.21 o 
  -1  -5   5     6526.84     7417.50    161.64 o 
   0  -5   5     2752.12     2710.23     61.29 o 
   1  -5   5     1964.85     1805.60     48.73 o 
   2  -5   5     1015.02      977.36     24.16 o 
   3  -5   5     2001.12     1809.39     37.76 o 
   4  -5   5     1014.27      947.72     21.48 o 
   5  -5   5      205.42      166.55     12.07 o 
   6  -5   5      560.36      532.03     29.60 o 
   7  -5   5      498.68      423.91     22.45 o 
   8  -5   5      435.15      405.75     25.26 o 
   9  -5   5      158.75      149.34     15.12 o 
  -9  -4   5       28.87        7.44     11.35 o 
  -8  -4   5       33.27       44.75     13.05 o 
  -7  -4   5       19.47       17.74      6.27 o 
  -6  -4   5      207.88      217.03     13.69 o 
  -5  -4   5      169.15      152.71      8.20 o 
  -4  -4   5      106.95      114.55      9.36 o 
  -3  -4   5      352.76      345.27     11.01 o 
  -2  -4   5      295.43      231.30     12.44 o 
  -1  -4   5      656.29      593.52     15.84 o 
   0  -4   5     1086.19     1058.33     25.63 o 
   1  -4   5      827.96      829.29     20.67 o 
   2  -4   5     1171.25     1307.01     49.45 o 
   3  -4   5        2.23       11.50      2.23 o 
   4  -4   5     1025.84     1246.02     26.89 o 
   5  -4   5     1519.86     1772.25     62.54 o 
   6  -4   5      343.77      370.52     19.60 o 
   7  -4   5      240.13      203.50     14.96 o 
   8  -4   5      152.57      148.97     29.43 o 
   9  -4   5       50.09       39.10     11.20 o 
 -10  -3   5       71.45       73.24     17.66 o 
  -9  -3   5      176.25      205.07     24.90 o 
  -8  -3   5      116.08      126.19     18.33 o 
  -7  -3   5      203.02      232.48     15.32 o 
  -6  -3   5     1372.75     1291.00     47.03 o 
  -5  -3   5      596.52      828.36     24.98 o 
  -4  -3   5      822.90     1083.52     30.79 o 
  -3  -3   5     1409.02     1364.56     32.56 o 
  -2  -3   5     1021.79     1157.90     27.82 o 
  -1  -3   5      787.50      873.65     38.85 o 
   0  -3   5      786.27      787.08     22.22 o 
   1  -3   5      913.86      830.46     18.28 o 
   2  -3   5      273.90      212.42      6.52 o 
   3  -3   5     1030.89      996.79     21.71 o 
   4  -3   5      779.24      724.54     16.62 o 
   5  -3   5       22.65       28.88      9.84 o 
   6  -3   5       31.09       47.37      8.22 o 
   7  -3   5       21.70       16.82     10.54 o 
   8  -3   5       41.34       50.11      9.96 o 
   9  -3   5       35.16       38.18     10.71 o 
 -10  -2   5      455.20      422.95     36.52 o 
  -9  -2   5      765.39      743.19     50.36 o 
  -8  -2   5      872.19      866.42     35.09 o 
  -7  -2   5      228.45      203.93     22.77 o 
  -6  -2   5     1588.63     1556.20     43.86 o 
  -5  -2   5     1581.64     1560.37     43.21 o 
  -4  -2   5     2006.60     1851.45     49.79 o 
  -3  -2   5     3630.88     3445.91     90.94 o 
  -2  -2   5     3430.87     3379.91     88.66 o 
  -1  -2   5     5209.90     4992.83     97.78 o 
   0  -2   5     2625.50     2480.65     49.51 o 
   1  -2   5     5684.22     5761.71    112.30 o 
   2  -2   5     1939.78     2015.75     46.29 o 
   3  -2   5     1133.59     1142.54     28.17 o 
   4  -2   5     2464.94     2353.21     79.59 o 
   5  -2   5     1128.21     1283.41     79.68 o 
   6  -2   5      949.62      983.83     39.45 o 
   7  -2   5      482.58      444.34     23.33 o 
   8  -2   5      216.87      221.05     21.18 o 
   9  -2   5      227.73      213.85     18.24 o 
 -10  -1   5      146.62      166.16     22.24 o 
  -9  -1   5      422.16      421.76     33.76 o 
  -8  -1   5     1254.67     1345.14     49.78 o 
  -7  -1   5      971.60     1039.54     32.98 o 
  -6  -1   5      481.48      465.12     16.07 o 
  -5  -1   5     1156.40     1102.07     31.39 o 
  -4  -1   5      240.75      276.54     28.72 o 
  -3  -1   5     2248.33     2340.17     95.32 o 
  -2  -1   5     1431.14     1375.22     37.94 o 
  -1  -1   5     1387.41     1321.12     49.10 o 
   0  -1   5     1487.94     1299.88     30.73 o 
   1  -1   5     2403.66     2147.48     49.50 o 
   2  -1   5     2352.53     2269.69     52.47 o 
   3  -1   5      658.54      600.12     20.27 o 
   4  -1   5      870.06      825.87     32.37 o 
   5  -1   5      557.94      515.97     23.62 o 
   6  -1   5      358.66      317.86     18.24 o 
   7  -1   5      263.89      297.79     25.33 o 
   8  -1   5      108.62      134.15     17.73 o 
   9  -1   5       63.77       80.40     12.53 o 
 -11   0   5       42.40       33.93     14.57 o 
 -10   0   5       20.69        9.86     11.85 o 
  -9   0   5       71.97       67.02      9.05 o 
  -8   0   5        2.42        1.31      7.83 o 
  -7   0   5      122.58      107.92     15.28 o 
  -6   0   5      261.44      256.69     10.38 o 
  -5   0   5      746.25      789.92     44.32 o 
  -4   0   5      554.41      615.14     59.67 o 
  -3   0   5     1027.82      989.24     36.09 o 
  -2   0   5      406.63      779.31     41.50 o 
  -1   0   5      600.35      920.25     27.51 o 
   0   0   5      208.00      232.95     11.92 o 
   1   0   5      216.72      927.41     33.11 o 
   3   0   5      357.47      511.45     57.36 o 
   4   0   5        4.58        0.66      6.49 o 
   5   0   5        1.58        2.88      4.64 o 
   6   0   5       99.81      102.49     15.89 o 
   7   0   5       11.74       15.38      7.36 o 
   8   0   5        3.79       14.49      7.45 o 
 -11   1   5      327.56      392.38     34.00 o 
 -10   1   5      187.69      214.90     24.20 o 
  -9   1   5      281.00      331.80     18.25 o 
  -8   1   5      581.52      702.46     23.28 o 
  -7   1   5      661.75      674.59     27.05 o 
  -6   1   5     4297.73     3853.54    133.72 o 
  -5   1   5     1920.11     1904.48     64.03 o 
  -4   1   5     6831.49     3670.31    168.12 o 
  -2   1   5    10507.58    10164.58    604.22 o 
  -1   1   5     6052.95     5853.69    188.14 o 
   0   1   5     3676.19     3545.89     94.32 o 
   1   1   5     2478.20     2388.77     65.27 o 
   2   1   5     1859.38     1775.72     41.51 o 
   3   1   5     1291.89     1189.83     43.33 o 
   4   1   5     1875.11     1833.02     64.48 o 
   5   1   5      589.02      710.34     47.86 o 
   6   1   5      588.86      547.38     26.33 o 
   7   1   5      435.81      452.62     24.32 o 
   8   1   5      164.40      208.78     17.44 o 
 -11   2   5       75.56      101.89     18.03 o 
 -10   2   5      162.90      162.04     20.98 o 
  -9   2   5      365.90      325.66     31.05 o 
  -8   2   5      619.57      661.98     27.73 o 
  -7   2   5      746.36      753.75     29.44 o 
  -6   2   5      725.77      730.04     27.71 o 
  -5   2   5     2256.89     2769.37    134.59 o 
  -4   2   5     2935.97     3208.45    129.24 o 
  -3   2   5     4737.36     5187.49    168.87 o 
  -2   2   5     4228.42     4430.12    135.01 o 
  -1   2   5     2536.56     3326.91     88.45 o 
   0   2   5     1281.82     1396.03     39.42 o 
   1   2   5     6215.73     6002.61    152.34 o 
   2   2   5     2871.77     2902.26     74.73 o 
   3   2   5     1698.27     1618.55     57.02 o 
   4   2   5     1810.58     1725.89     61.54 o 
   5   2   5      591.68      549.04     25.59 o 
   6   2   5      423.55      386.47     21.43 o 
   7   2   5      227.17      199.80     16.40 o 
   8   2   5       71.60       68.96     11.53 o 
 -11   3   5        9.86       61.05     14.34 o 
 -10   3   5       23.17       62.45     14.21 o 
  -9   3   5       18.33       22.77      6.41 o 
  -8   3   5        0.22        3.71      5.01 o 
  -7   3   5       49.83       41.07      7.88 o 
  -6   3   5      402.24      355.23     23.77 o 
  -5   3   5       53.86       73.37      9.36 o 
  -4   3   5       71.87       81.23      6.22 o 
  -3   3   5      253.66      263.14     20.40 o 
  -2   3   5      140.51      146.85      6.74 o 
  -1   3   5       86.62       95.97      4.64 o 
   0   3   5       36.37       57.58      4.73 o 
   2   3   5       12.34       19.79      6.81 o 
   3   3   5        0.09        4.83      4.62 o 
   4   3   5       17.10       82.66     24.12 o 
   5   3   5        0.13       90.23     10.29 o 
   6   3   5       15.47       38.59      8.67 o 
   7   3   5       12.58       14.08      7.95 o 
 -11   4   5      295.06      320.73     28.48 o 
 -10   4   5      435.63      422.04     16.95 o 
  -9   4   5      613.84      592.34     20.57 o 
  -8   4   5      555.46      580.70     63.97 o 
  -7   4   5      873.35      913.79     50.46 o 
  -6   4   5     1128.99     1223.84     63.64 o 
  -5   4   5     1770.18     1880.57     92.59 o 
  -4   4   5     2572.78     2429.14     80.90 o 
  -3   4   5     2943.41     3202.70     83.09 o 
  -2   4   5     2394.44     2531.43     57.56 o 
  -1   4   5      747.38      758.01     26.74 o 
   0   4   5      887.02      873.27     22.17 o 
   1   4   5     2512.76     2444.54     64.02 o 
   2   4   5     1357.37     1318.63     36.69 o 
   3   4   5      772.67      740.44     30.72 o 
   5   4   5      257.07      230.20     15.89 o 
   6   4   5      627.01      585.71     34.44 o 
   7   4   5      266.62      277.02     28.15 o 
 -11   5   5      472.10      513.02     37.58 o 
 -10   5   5      464.25      450.84     17.56 o 
  -9   5   5      596.67      595.93     20.68 o 
  -8   5   5      977.42      946.64     35.36 o 
  -7   5   5      527.51      536.60     22.29 o 
  -6   5   5     1330.10     1149.72     40.25 o 
  -5   5   5      844.90      788.84     28.65 o 
  -4   5   5     1534.65     1411.87     56.50 o 
  -3   5   5     3076.61     2747.88     89.64 o 
  -2   5   5     1723.96     1702.15     39.84 o 
  -1   5   5     1447.88     1495.94     35.56 o 
   0   5   5     1700.80     1588.72     43.23 o 
   1   5   5     1269.48     1383.53     38.60 o 
   2   5   5      737.88      887.83     26.70 o 
   3   5   5      915.49      883.68     35.72 o 
   4   5   5      802.71      788.13     33.67 o 
   5   5   5      194.60      128.95     50.59 o 
   6   5   5      117.60      124.82     13.53 o 
 -11   6   5       22.01       11.69      8.96 o 
 -10   6   5        1.48       16.94      5.90 o 
  -9   6   5       39.37       51.38      7.48 o 
  -8   6   5       37.87       51.54     11.15 o 
  -7   6   5      300.73      446.23     19.84 o 
  -6   6   5        1.83        4.90      4.43 o 
  -5   6   5       77.85      132.03     11.65 o 
  -3   6   5        2.43        8.32      2.31 o 
  -2   6   5       19.15       24.87      3.03 o 
  -1   6   5      137.47      114.11      6.86 o 
   0   6   5        0.06       -3.25      5.08 o 
   1   6   5        0.25       -3.37      3.10 o 
   2   6   5        0.04       -0.07      4.73 o 
   3   6   5        4.29        9.51      6.09 o 
   4   6   5      141.93      141.74     13.17 o 
   5   6   5       61.54       72.44     21.98 o 
   6   6   5        0.17       -2.44      7.21 o 
 -11   7   5      177.97      199.09     21.65 o 
 -10   7   5      239.62      219.91     14.00 o 
  -9   7   5      325.13      291.68     21.58 o 
  -8   7   5      313.11      279.90     21.21 o 
  -7   7   5     1519.07     1537.60     72.34 o 
  -6   7   5     3428.86     3317.35    143.35 o 
  -5   7   5     2803.04     2632.96    115.30 o 
  -4   7   5     1931.08     1834.89     82.80 o 
  -3   7   5     1866.67     1814.16    124.45 o 
  -2   7   5      503.11      582.59     44.64 o 
  -1   7   5      742.02      803.89     24.50 o 
   0   7   5      644.35      633.31     20.79 o 
   1   7   5      350.00      350.96     14.72 o 
   2   7   5      177.83      259.65     15.88 o 
   3   7   5      264.88      259.26     16.71 o 
   4   7   5      202.39      170.65     15.01 o 
   5   7   5       70.61       74.82     11.79 o 
 -11   8   5      230.64      260.86     26.26 o 
 -10   8   5      286.52      280.26     22.24 o 
  -9   8   5      709.18      699.13     39.57 o 
  -8   8   5      619.96      619.45     35.95 o 
  -7   8   5      397.04      367.91     24.73 o 
  -6   8   5     1347.96     1254.28     61.02 o 
  -5   8   5     1041.86      989.69     50.03 o 
  -4   8   5      775.27      660.12     36.52 o 
  -3   8   5      981.56      934.05     47.14 o 
  -2   8   5      844.12      810.63     31.03 o 
  -1   8   5      672.28      645.06     26.47 o 
   0   8   5      882.34      919.80     81.32 o 
   1   8   5      596.97      596.77     25.78 o 
   2   8   5      437.47      435.93     33.40 o 
   3   8   5      312.72      286.24     27.16 o 
   4   8   5      257.82      266.75     27.22 o 
 -11   9   5       18.41       19.22      9.79 o 
 -10   9   5        3.83       -7.80      7.04 o 
  -9   9   5       66.25       51.13     11.89 o 
  -8   9   5      103.07      101.89     14.08 o 
  -7   9   5       15.13        9.10      7.24 o 
  -6   9   5        1.53        5.21      7.14 o 
  -4   9   5       64.17      141.79     15.17 o 
  -3   9   5       63.31       61.25     11.22 o 
  -2   9   5        1.16       44.85      7.58 o 
  -1   9   5        0.88       97.04     15.11 o 
   0   9   5       24.30       24.68      7.06 o 
   1   9   5       42.39       52.92     14.54 o 
   2   9   5       13.93       20.52     11.75 o 
   3   9   5       14.76        1.79     11.02 o 
 -10  10   5       76.96       93.89     15.34 o 
  -9  10   5      107.51       85.79     14.01 o 
  -8  10   5      239.92      265.39     22.61 o 
  -7  10   5      201.69      175.52     18.49 o 
  -6  10   5      233.46      213.04     20.09 o 
  -5  10   5      293.38      294.27     23.27 o 
  -4  10   5      423.63      338.39     24.53 o 
  -3  10   5      330.69      352.17     25.60 o 
  -2  10   5       26.78       26.56      7.08 o 
  -1  10   5       80.63       71.69      9.57 o 
   0  10   5      191.79      195.58     15.54 o 
   1  10   5       48.11       26.69     12.91 o 
   2  10   5      101.03       96.01     19.19 o 
  -9  11   5      299.38      276.91     25.10 o 
  -8  11   5      141.73      164.13     19.29 o 
  -7  11   5      244.31      248.59     22.14 o 
  -6  11   5      495.18      457.11     31.17 o 
  -5  11   5      355.40      356.52     26.86 o 
  -4  11   5      326.04      355.29     26.79 o 
  -3  11   5      475.17      435.10     29.78 o 
  -2  11   5      322.14      286.39     29.30 o 
  -1  11   5      366.91      350.00     19.86 o 
   0  11   5      386.17      432.70     35.72 o 
   1  11   5      180.70      209.32     26.03 o 
  -9  12   5       24.48       10.26     11.49 o 
  -8  12   5        6.88        7.74     10.69 o 
  -7  12   5       19.81       25.36     11.15 o 
  -6  12   5       90.83       68.82     13.91 o 
  -5  12   5       91.76       77.35     14.57 o 
  -4  12   5       99.37       85.79     15.44 o 
  -3  12   5       38.87       29.02     11.69 o 
  -2  12   5       63.41       63.31     14.38 o 
  -1  12   5       12.52       21.98      8.16 o 
  -7  13   5       83.39       91.23     16.73 o 
  -6  13   5       53.60       46.18     13.48 o 
  -5  13   5       33.81       35.75     12.48 o 
  -4  13   5       58.37       81.24     15.80 o 
  -3  13   5       28.07       33.23     12.28 o 
  -1 -13   6       39.89       11.68      8.15 o 
   0 -13   6       76.05       59.58     23.87 o 
   1 -13   6      122.26      115.58     12.83 o 
   2 -13   6       74.95       75.39     15.67 o 
   3 -13   6      118.97      115.45     12.62 o 
   4 -13   6       75.02       77.87     10.91 o 
   5 -13   6       30.55       24.61      8.19 o 
  -3 -12   6       28.80       34.71      9.23 o 
  -2 -12   6        0.02       16.54      7.90 o 
  -1 -12   6       11.07        8.72      7.08 o 
   0 -12   6       12.64       14.76      7.50 o 
   1 -12   6        0.39        0.08      6.15 o 
   2 -12   6        0.24       11.34      6.45 o 
   3 -12   6      106.86      108.99     16.72 o 
   4 -12   6       95.62       89.04     11.72 o 
   5 -12   6        7.88        5.66      6.66 o 
   6 -12   6        4.89        0.10      6.29 o 
   7 -12   6        0.15        2.36     10.39 o 
  -4 -11   6      224.13      246.35     17.40 o 
  -3 -11   6      196.78      186.67     24.09 o 
  -2 -11   6      211.40      199.83     15.50 o 
  -1 -11   6      310.71      283.62     17.54 o 
   0 -11   6      367.13      341.07     18.92 o 
   1 -11   6       90.51      117.98     11.87 o 
   2 -11   6      134.27      145.03     18.29 o 
   3 -11   6      197.99      221.96     14.66 o 
   4 -11   6      101.33      163.79     12.82 o 
   5 -11   6       77.30      105.01     10.69 o 
   6 -11   6      161.02      147.09     16.00 o 
   7 -11   6      170.98      214.26     24.20 o 
  -5 -10   6      149.32      153.94     14.51 o 
  -4 -10   6      174.12      176.91     14.55 o 
  -3 -10   6      217.86      221.96     15.61 o 
  -2 -10   6      421.21      425.83     34.81 o 
  -1 -10   6      416.69      396.32     20.11 o 
   0 -10   6      344.37      279.84     16.14 o 
   1 -10   6      259.58      258.51     15.59 o 
   2 -10   6      173.09      189.38     13.48 o 
   3 -10   6      539.15      468.47     29.76 o 
   4 -10   6      370.61      345.83     17.68 o 
   5 -10   6      221.58      191.64     12.59 o 
   6 -10   6      273.07      261.84     23.60 o 
   7 -10   6      246.64      253.90     24.14 o 
   8 -10   6      164.02      163.11     21.41 o 
  -6  -9   6        0.03       -0.45      5.03 o 
  -5  -9   6        2.02        6.74      5.24 o 
  -4  -9   6        0.01       -0.02      4.68 o 
  -3  -9   6        4.94        4.02      4.45 o 
  -2  -9   6        8.38        7.30      4.54 o 
  -1  -9   6       14.24       11.11      4.84 o 
   0  -9   6        2.06       38.76      5.70 o 
   1  -9   6       28.38      193.22      9.81 o 
   2  -9   6       13.17      221.05      9.17 o 
   3  -9   6        9.17       20.56      4.15 o 
   4  -9   6        0.52       46.83      6.57 o 
   5  -9   6        0.12       26.70      8.00 o 
   6  -9   6       68.51       47.37     12.12 o 
   7  -9   6       11.58       12.88      9.20 o 
   8  -9   6        2.32       -1.43      8.73 o 
  -7  -8   6      247.89      262.78     35.85 o 
  -6  -8   6      199.34      208.92     13.93 o 
  -5  -8   6      265.31      295.86     14.40 o 
  -4  -8   6      391.78      435.10     17.59 o 
  -3  -8   6      376.52      365.82     15.32 o 
  -2  -8   6      520.90      477.12     17.84 o 
  -1  -8   6     1327.01     1256.58     32.04 o 
   0  -8   6      831.07      778.79     21.42 o 
   1  -8   6      415.89      380.88     13.39 o 
   2  -8   6      933.19      906.26     27.70 o 
   3  -8   6      606.27      573.02     16.83 o 
   4  -8   6      503.67      463.72     14.49 o 
   5  -8   6      311.67      299.81     10.08 o 
   6  -8   6      153.17      161.18     13.41 o 
   7  -8   6      189.38      216.00     15.95 o 
   8  -8   6       71.56       69.13     11.34 o 
  -8  -7   6      195.78      181.83     24.30 o 
  -7  -7   6      409.87      424.99     23.07 o 
  -6  -7   6      482.82      496.45     19.53 o 
  -5  -7   6      729.30      686.49     23.94 o 
  -4  -7   6     1542.32     1399.53     41.09 o 
  -3  -7   6     1091.80     1079.41     32.63 o 
  -2  -7   6     1939.84     2195.59     59.70 o 
  -1  -7   6     1272.25     1319.34     32.94 o 
   0  -7   6     1693.85     1649.85     39.81 o 
   1  -7   6      826.68      823.99     21.89 o 
   2  -7   6      759.13      771.80     20.78 o 
   3  -7   6     1448.38     1303.45     32.12 o 
   4  -7   6      602.34      595.98     15.42 o 
   5  -7   6      431.17      415.31     15.66 o 
   6  -7   6      594.52      545.04     25.67 o 
   7  -7   6      276.79      244.29     16.83 o 
   8  -7   6      122.39      116.64     13.39 o 
   9  -7   6       92.62       78.53     12.50 o 
  -8  -6   6       11.71       50.76     15.01 o 
  -7  -6   6       22.03       38.32      8.19 o 
  -6  -6   6      155.48      123.23     11.56 o 
  -5  -6   6        4.18       12.07      4.68 o 
  -4  -6   6       23.55       14.85      5.89 o 
  -3  -6   6      152.08      173.15     10.14 o 
  -2  -6   6      274.10      260.31      9.74 o 
  -1  -6   6      563.82      577.13     16.59 o 
   0  -6   6     2127.04     2196.42     51.14 o 
   1  -6   6     1679.92     1552.28     50.13 o 
   2  -6   6       34.51       23.09      3.51 o 
   3  -6   6      109.82      108.18      6.94 o 
   4  -6   6        6.32       15.27      6.77 o 
   5  -6   6       62.60       68.49     10.11 o 
   6  -6   6       46.45       66.02     10.86 o 
   7  -6   6        9.74       88.79     36.02 o 
   8  -6   6       10.23       95.59     12.54 o 
   9  -6   6        1.37       -4.89      6.22 o 
  -9  -5   6      112.32      130.84     20.92 o 
  -8  -5   6      227.99      219.34     22.39 o 
  -7  -5   6      393.94      369.81     19.97 o 
  -6  -5   6      420.12      419.86     20.76 o 
  -5  -5   6     1247.62     1252.48     44.63 o 
  -4  -5   6      686.72      623.25     20.86 o 
  -3  -5   6     1241.08     1537.12     52.47 o 
  -2  -5   6     1202.50     1587.50     38.08 o 
  -1  -5   6      606.31      785.82     20.69 o 
   0  -5   6      924.94      891.36     22.81 o 
   2  -5   6      572.82      580.49     14.33 o 
   3  -5   6     1432.27     1337.40     29.06 o 
   4  -5   6     1371.10     1264.29     27.81 o 
   5  -5   6     1363.58     1258.73     47.34 o 
   6  -5   6      325.40      322.67     32.53 o 
   7  -5   6      237.05      232.99     23.92 o 
   8  -5   6       96.64       79.06     11.70 o 
   9  -5   6       56.99       55.75     13.08 o 
  -9  -4   6      374.48      403.26     34.53 o 
  -8  -4   6      414.48      433.38     22.55 o 
  -7  -4   6      728.28      745.18     31.67 o 
  -6  -4   6     1002.73      939.23     37.04 o 
  -5  -4   6     1545.44     1484.57    102.87 o 
  -4  -4   6     1722.78     1622.04     73.62 o 
  -3  -4   6     3039.95     2806.84     75.62 o 
  -2  -4   6     2962.40     2677.66     61.13 o 
  -1  -4   6     2847.03     2638.94     60.07 o 
   0  -4   6     3963.16     3947.27     88.63 o 
   1  -4   6     1208.86     1136.86     29.92 o 
   2  -4   6     2130.43     1958.93     40.55 o 
   3  -4   6     2251.32     2196.91     45.23 o 
   4  -4   6     1755.26     2406.61     49.50 o 
   5  -4   6     3145.62     3176.81    114.49 o 
   6  -4   6     1399.14     1378.36     63.31 o 
   7  -4   6      423.03      450.85     23.81 o 
   8  -4   6      188.83      194.53     16.28 o 
   9  -4   6       82.61       70.99     12.15 o 
 -10  -3   6        9.93       16.80     12.48 o 
  -9  -3   6       74.44       96.11     17.73 o 
  -8  -3   6      135.68      121.12     17.94 o 
  -7  -3   6      355.95      350.29     18.72 o 
  -6  -3   6      164.03      336.33     22.16 o 
  -5  -3   6       63.82      325.84     16.47 o 
  -4  -3   6      382.28      422.50     19.07 o 
  -3  -3   6       58.28      113.24     12.87 o 
  -2  -3   6      570.12      617.10     29.26 o 
  -1  -3   6      640.12      718.90     31.47 o 
   0  -3   6      249.48      214.10      6.63 o 
   1  -3   6     1548.18     1497.48     31.36 o 
   2  -3   6      196.90      214.66      6.83 o 
   3  -3   6      301.29      315.66     14.46 o 
   4  -3   6       58.02       59.65      6.72 o 
   5  -3   6       73.56       67.63      9.09 o 
   6  -3   6      432.86      412.37     21.66 o 
   7  -3   6      174.93      181.71     19.07 o 
   8  -3   6       47.63       25.83      8.84 o 
   9  -3   6       19.72       26.91     12.93 o 
 -10  -2   6      285.53      302.11     29.91 o 
  -9  -2   6      266.13      223.06     15.53 o 
  -8  -2   6      446.92      401.48     35.06 o 
  -7  -2   6      114.22       99.48     12.81 o 
  -6  -2   6      119.48       97.56     12.15 o 
  -5  -2   6      912.77      795.43     31.07 o 
  -4  -2   6     1012.92      980.57     29.55 o 
  -3  -2   6     1291.11     1240.61     50.77 o 
  -2  -2   6     2150.24     2197.71     59.42 o 
  -1  -2   6     1075.46     1066.42     52.32 o 
   0  -2   6     1569.87     1623.11     38.34 o 
   1  -2   6        1.41      512.62     27.74 o 
   2  -2   6      699.30      834.47     21.59 o 
   3  -2   6      209.71      239.46      8.48 o 
   4  -2   6       59.16      201.46     12.84 o 
   5  -2   6      537.18      577.05     26.20 o 
   6  -2   6      166.96      143.59     13.25 o 
   7  -2   6      138.86      121.67     19.82 o 
   8  -2   6       30.79       34.06      9.61 o 
 -10  -1   6      453.61      414.59     34.73 o 
  -9  -1   6      658.05      742.62     32.22 o 
  -8  -1   6     1626.66     1704.73     61.27 o 
  -7  -1   6     3629.72     3469.04    148.32 o 
  -6  -1   6     1860.75     1886.80    140.85 o 
  -5  -1   6     1540.74     1821.04    124.31 o 
  -4  -1   6     2453.29     2582.22     69.76 o 
  -3  -1   6     7226.64     6822.09    176.67 o 
  -2  -1   6     5740.30     5509.44    122.76 o 
  -1  -1   6     1790.47     1591.55     52.43 o 
   0  -1   6     1332.48     1222.20     29.60 o 
   1  -1   6     1605.10     1453.88     34.94 o 
   2  -1   6      981.31      895.06     22.93 o 
   3  -1   6     1219.97     1042.27     32.29 o 
   4  -1   6      640.30      585.39     25.60 o 
   5  -1   6      766.17      711.76     30.56 o 
   6  -1   6      600.11      630.58    104.21 o 
   7  -1   6      459.69      452.68     29.05 o 
   8  -1   6      222.91      241.51     18.80 o 
 -11   0   6       55.09       43.66     15.20 o 
 -10   0   6       68.45       78.78     16.60 o 
  -9   0   6      212.96      199.65     14.76 o 
  -8   0   6       97.78       78.17      9.27 o 
  -7   0   6      145.67      165.23     11.98 o 
  -6   0   6      425.84      399.21     14.10 o 
  -5   0   6      209.41      269.66     32.87 o 
  -4   0   6     1943.01     1765.41     48.36 o 
  -3   0   6     1124.94     1051.65     38.20 o 
  -2   0   6     2276.17     2580.99     69.01 o 
  -1   0   6     3989.73     3891.43    103.70 o 
   0   0   6     1993.91     2428.18     55.97 o 
   1   0   6     1560.98     3333.12     90.09 o 
   2   0   6      494.38      503.19     14.32 o 
   3   0   6       13.82       13.66      5.77 o 
   4   0   6      240.10      274.37     26.43 o 
   5   0   6      125.15      116.57     11.51 o 
   6   0   6      185.87      159.66     13.96 o 
   7   0   6      127.14      137.60     14.08 o 
   8   0   6      111.97      108.05     13.88 o 
 -11   1   6      138.22      171.07     22.54 o 
 -10   1   6      185.67      227.05     23.34 o 
  -9   1   6      357.64      409.88     21.06 o 
  -8   1   6      687.75      822.27     33.25 o 
  -7   1   6      893.20      860.01     52.72 o 
  -6   1   6      547.27      511.20     20.62 o 
  -5   1   6      506.56      471.65     29.78 o 
  -4   1   6      252.61      139.47     11.95 o 
  -2   1   6      532.93      498.83     19.29 o 
  -1   1   6        2.70        2.47      2.26 o 
   0   1   6      655.95      722.71     22.55 o 
   1   1   6      942.66     1010.80     30.56 o 
   2   1   6     1294.50     1272.34     31.09 o 
   3   1   6      388.35      350.08     17.80 o 
   5   1   6      121.20      133.17     21.81 o 
   6   1   6       26.62       66.33     10.03 o 
   7   1   6        8.59      106.70     27.36 o 
   8   1   6        0.59       23.98      9.22 o 
 -11   2   6      277.59      289.66     28.35 o 
 -10   2   6      592.20      513.28     25.07 o 
  -9   2   6      852.68      761.16     32.22 o 
  -8   2   6     1279.87     1182.44     65.70 o 
  -7   2   6     1869.24     1869.90    100.79 o 
  -6   2   6     2614.18     2745.00    135.38 o 
  -5   2   6     2097.34     2314.58    114.30 o 
  -4   2   6     2664.06     2553.57    107.07 o 
  -3   2   6     1071.30     1338.19     46.98 o 
  -2   2   6     1151.24     1394.05     39.09 o 
  -1   2   6     2336.82     2265.84     61.88 o 
   0   2   6     2133.11     1963.79    150.16 o 
   1   2   6     4448.00     4763.37    121.83 o 
   2   2   6     3900.44     3908.16    126.56 o 
   3   2   6     1672.60     1571.29     59.76 o 
   4   2   6     1070.37      990.65     39.30 o 
   5   2   6      488.68      421.63     36.68 o 
   6   2   6      257.35      235.75     16.84 o 
   7   2   6      158.13      155.34     15.28 o 
 -11   3   6      192.59      231.43     24.83 o 
 -10   3   6      308.02      297.83     26.72 o 
  -9   3   6      223.10      233.32     22.01 o 
  -8   3   6      537.74      581.32     24.65 o 
  -7   3   6      759.79      737.31     43.29 o 
  -6   3   6      320.91      294.80     21.35 o 
  -5   3   6     1107.19      943.14     50.53 o 
  -4   3   6     1053.81      867.29     47.42 o 
  -3   3   6     2331.42     2295.80     62.24 o 
  -2   3   6      806.37      794.04     23.85 o 
  -1   3   6      916.01      887.10     22.36 o 
   0   3   6      949.65      887.73     22.58 o 
   1   3   6      340.25      359.91     18.43 o 
   2   3   6      445.36      439.54     17.51 o 
   3   3   6      845.15      830.93     33.83 o 
   4   3   6      797.43      857.75     35.54 o 
   5   3   6      139.02      175.97     14.45 o 
   6   3   6       55.90       43.04      9.53 o 
   7   3   6       60.46      101.38     22.01 o 
 -11   4   6       30.94       14.74     11.19 o 
 -10   4   6        4.55       -6.51      8.03 o 
  -9   4   6        6.34       20.82      9.63 o 
  -8   4   6        0.43       -1.69      6.17 o 
  -7   4   6      302.02      333.55     24.04 o 
  -6   4   6       15.77      226.78     17.83 o 
  -5   4   6        5.14      250.82     18.16 o 
  -4   4   6      406.87      454.12     18.60 o 
  -3   4   6      102.57      101.76      5.24 o 
  -1   4   6        6.62        8.52      3.05 o 
   0   4   6       10.38        9.96      2.83 o 
   1   4   6      177.90      170.14      8.37 o 
   2   4   6       31.12       34.28      6.77 o 
   3   4   6       20.19       26.07      7.01 o 
   4   4   6        0.18       -5.47      3.65 o 
   5   4   6        3.88        3.61      8.27 o 
   6   4   6       21.75       26.05      8.74 o 
 -11   5   6      411.78      435.07     33.90 o 
 -10   5   6      521.33      523.92     23.86 o 
  -9   5   6      282.37      295.39     12.99 o 
  -8   5   6      877.07      890.85     50.18 o 
  -7   5   6     1013.31      961.17     35.74 o 
  -6   5   6     2918.93     2834.90     91.89 o 
  -5   5   6     3199.77     2898.98     92.82 o 
  -4   5   6     1506.40     1535.27     42.08 o 
  -3   5   6     1302.90     1326.36     32.10 o 
  -2   5   6      789.40      712.33     21.15 o 
  -1   5   6      503.64      448.71     13.41 o 
   0   5   6      947.16     1052.97     40.88 o 
   1   5   6      663.40      711.68     22.44 o 
   2   5   6      767.56      822.68     33.61 o 
   3   5   6      914.84     1102.33     43.36 o 
   4   5   6      656.43      713.25     32.16 o 
   5   5   6      212.95       93.85     15.20 o 
   6   5   6       82.30       90.98     12.53 o 
 -11   6   6      123.87      112.94     15.07 o 
 -10   6   6      254.75      241.13     14.62 o 
  -9   6   6      280.82      329.36     23.67 o 
  -8   6   6      460.23      561.80     24.04 o 
  -7   6   6       89.26       88.38      8.58 o 
  -6   6   6      531.41      604.73     24.38 o 
  -5   6   6     2564.21     2602.31     84.68 o 
  -4   6   6     2339.01     2314.85     61.55 o 
  -3   6   6     4446.94     4036.95     90.75 o 
  -2   6   6     1583.41     1522.69     36.63 o 
  -1   6   6     1015.84      932.55     27.71 o 
   0   6   6      602.75      564.70     18.91 o 
   1   6   6      333.84      327.59     13.29 o 
   2   6   6      460.10      439.48     22.06 o 
   3   6   6      394.04      382.54     30.19 o 
   4   6   6      437.51      400.06     22.67 o 
   5   6   6      325.53      309.12     20.54 o 
 -11   7   6       36.93       34.69     10.59 o 
 -10   7   6        4.78        6.27      8.27 o 
  -9   7   6        0.22       -6.27      6.34 o 
  -8   7   6        2.94       11.95      8.20 o 
  -7   7   6        1.76       -2.26      5.88 o 
  -6   7   6       92.84       73.24     11.29 o 
  -5   7   6       57.52       66.10     10.89 o 
  -4   7   6      248.11      211.74     18.06 o 
  -2   7   6       13.37       65.24     10.06 o 
  -1   7   6        6.79        6.36      5.74 o 
   0   7   6       12.23       71.93      6.67 o 
   1   7   6       53.90      162.55      9.68 o 
   2   7   6        8.27       18.09      7.29 o 
   3   7   6        3.23        3.59      6.69 o 
   4   7   6       11.38       19.97      8.08 o 
 -11   8   6      200.65      199.69     20.02 o 
 -10   8   6      234.70      233.92     20.75 o 
  -9   8   6      317.40      344.67     25.33 o 
  -8   8   6      364.14      368.61     26.06 o 
  -7   8   6       58.61       55.08     10.72 o 
  -6   8   6       70.08       72.37     12.22 o 
  -5   8   6      536.49      454.66     28.29 o 
  -4   8   6      919.65      826.12     43.46 o 
  -3   8   6      732.26      652.32     26.78 o 
  -2   8   6      163.68      168.74     11.80 o 
  -1   8   6      518.10      457.20     26.51 o 
   0   8   6      991.55      918.76     43.76 o 
   1   8   6      677.56      662.85     43.76 o 
   2   8   6      453.84      429.52     34.23 o 
   3   8   6      288.44      250.42     25.96 o 
 -10   9   6      331.63      362.03     27.22 o 
  -9   9   6      223.59      205.63     19.26 o 
  -8   9   6      277.97      288.60     23.01 o 
  -7   9   6      181.89      156.17     17.13 o 
  -6   9   6      453.36      475.11     30.51 o 
  -5   9   6      576.33      635.82     37.02 o 
  -4   9   6      426.07      386.63     26.26 o 
  -3   9   6      919.58      910.84     56.79 o 
  -2   9   6      782.74      789.18     31.74 o 
  -1   9   6      448.63      451.20     22.36 o 
   0   9   6      379.52      365.48     19.33 o 
   1   9   6      175.30      179.14     23.17 o 
   2   9   6      138.04      122.57     20.09 o 
   3   9   6      140.63      146.07     22.58 o 
 -10  10   6        7.30        2.42      9.03 o 
  -9  10   6       24.81       25.70     10.29 o 
  -8  10   6        4.57       -1.66      7.40 o 
  -7  10   6        8.80       15.64      8.83 o 
  -6  10   6        0.17       -1.69      6.47 o 
  -5  10   6        3.43        3.62      7.54 o 
  -4  10   6        2.70       -1.73      7.30 o 
  -3  10   6       31.30       45.62     10.92 o 
  -2  10   6       67.57       65.55      9.21 o 
  -1  10   6       37.53       45.61     11.06 o 
   0  10   6       15.95       18.67      7.37 o 
   1  10   6       28.32       28.42     13.84 o 
  -9  11   6      258.19      272.16     24.83 o 
  -8  11   6      190.41      143.35     18.26 o 
  -7  11   6      195.86      181.70     20.78 o 
  -6  11   6      319.81      347.86     27.16 o 
  -5  11   6      190.51      203.24     20.82 o 
  -4  11   6      158.44      183.12     19.69 o 
  -3  11   6      211.49      203.47     20.45 o 
  -2  11   6       58.29       47.46     14.14 o 
  -1  11   6      127.67      117.59     12.60 o 
   0  11   6      136.59      115.73     20.45 o 
  -8  12   6      221.53      223.03     23.57 o 
  -7  12   6      321.88      340.49     28.32 o 
  -6  12   6      388.27      363.06     28.35 o 
  -5  12   6      318.13      296.00     25.23 o 
  -4  12   6      255.19      248.09     23.64 o 
  -3  12   6      181.54      183.26     20.82 o 
  -2  12   6      166.15      134.09     18.23 o 
   0 -13   7      173.90      174.89     15.86 o 
   1 -13   7      213.20      220.57     24.35 o 
   2 -13   7      327.77      288.26     18.83 o 
   3 -13   7      274.93      271.33     18.40 o 
   4 -13   7      180.50      182.07     15.27 o 
  -2 -12   7       54.10       62.18     10.41 o 
  -1 -12   7       75.05       58.59     10.37 o 
   0 -12   7      107.02       79.16     11.04 o 
   1 -12   7      190.19      210.21     18.54 o 
   2 -12   7      294.16      265.91     17.28 o 
   3 -12   7      198.83      178.74     14.57 o 
   4 -12   7      239.18      181.94     38.84 o 
   5 -12   7       14.70       13.57      7.24 o 
   6 -12   7        7.15       -0.20      8.23 o 
  -4 -11   7       11.17       19.02      8.30 o 
  -3 -11   7        1.99       10.06      7.26 o 
  -2 -11   7       18.00        5.02      6.34 o 
  -1 -11   7      104.93      112.53     13.05 o 
   0 -11   7        6.57       15.17      7.10 o 
   1 -11   7       25.49       23.06      7.58 o 
   2 -11   7       20.12       11.22      6.36 o 
   3 -11   7       22.19       67.17      9.44 o 
   4 -11   7       10.29       47.15      8.54 o 
   5 -11   7        1.90       14.03      6.54 o 
   6 -11   7        9.75       62.55     13.81 o 
   7 -11   7       10.17       35.69     13.15 o 
  -5 -10   7      231.38      230.66     17.16 o 
  -4 -10   7      332.67      310.77     18.92 o 
  -3 -10   7      271.72      310.80     18.41 o 
  -2 -10   7      175.50      194.86     14.86 o 
  -1 -10   7      529.56      432.72     21.76 o 
   0 -10   7      519.93      460.36     31.89 o 
   1 -10   7      364.99      340.13     18.26 o 
   2 -10   7      494.73      424.47     20.62 o 
   3 -10   7      414.25      358.65     18.47 o 
   4 -10   7      333.92      309.57     17.96 o 
   5 -10   7      170.71      162.44     10.36 o 
   6 -10   7      201.86      207.09     21.65 o 
   7 -10   7      130.61      131.93     18.79 o 
  -6  -9   7      154.57      113.41     10.34 o 
  -5  -9   7      313.50      309.59     23.61 o 
  -4  -9   7      301.38      285.50     16.14 o 
  -3  -9   7      442.76      411.15     24.55 o 
  -2  -9   7       64.07       55.93      7.47 o 
  -1  -9   7      149.24      199.79      9.61 o 
   0  -9   7      269.05      363.62     13.05 o 
   1  -9   7      216.40      305.22     11.54 o 
   2  -9   7      365.37      309.44     12.42 o 
   3  -9   7      394.58      539.17     16.72 o 
   4  -9   7      361.19      454.74     13.43 o 
   5  -9   7      179.62      184.17     14.66 o 
   6  -9   7      232.51      235.84     22.67 o 
   7  -9   7      176.48      183.19     21.65 o 
   8  -9   7       33.10       37.85     13.28 o 
  -7  -8   7        4.99       10.12      7.80 o 
  -6  -8   7        0.44       41.16     10.42 o 
  -5  -8   7        1.10       12.44      5.42 o 
  -4  -8   7        5.24        6.91      4.70 o 
  -3  -8   7      100.72       91.52      8.19 o 
  -2  -8   7      168.67      145.95      9.67 o 
  -1  -8   7       43.59       49.05      5.31 o 
   0  -8   7        1.25       -4.37      2.91 o 
   1  -8   7       19.64       18.86      3.98 o 
   2  -8   7      106.20      109.26      7.07 o 
   3  -8   7       68.17       59.73      5.57 o 
   4  -8   7        0.81        0.55      3.18 o 
   5  -8   7        1.86        4.41      4.67 o 
   6  -8   7       13.80       21.00      7.59 o 
   7  -8   7       12.97       22.51      7.92 o 
   8  -8   7        0.00       -1.61      7.40 o 
  -7  -7   7      312.97      298.39     19.20 o 
  -6  -7   7      313.36      305.71     18.66 o 
  -5  -7   7      253.24      228.25     12.32 o 
  -4  -7   7      401.18      432.19     17.10 o 
  -3  -7   7      389.85      666.76    116.58 o 
  -2  -7   7      843.97      794.24     22.24 o 
  -1  -7   7     1235.43     1179.61     30.29 o 
   0  -7   7     1370.88     1554.82     38.15 o 
   1  -7   7      622.45      690.03     22.57 o 
   2  -7   7      466.02      405.78     13.31 o 
   3  -7   7      578.48      578.13     15.17 o 
   4  -7   7      414.50      409.93     12.05 o 
   5  -7   7      194.53      172.06     11.00 o 
   6  -7   7      165.53      159.09     13.86 o 
   7  -7   7       37.22       33.88      8.91 o 
   8  -7   7       50.24       52.91     10.73 o 
  -8  -6   7      306.62      288.36     18.98 o 
  -7  -6   7      279.89      259.98     19.42 o 
  -6  -6   7      339.56      369.95     20.23 o 
  -5  -6   7      273.34      252.29     12.49 o 
  -4  -6   7      272.37      254.13     12.15 o 
  -3  -6   7     1118.00     1023.96     32.02 o 
  -2  -6   7     1452.54     1349.29     33.81 o 
  -1  -6   7     1378.53     1284.94     32.17 o 
   0  -6   7     2236.08     2067.90     48.84 o 
   1  -6   7     1253.21     1172.48     29.48 o 
   2  -6   7      821.85      758.78     18.36 o 
   3  -6   7      730.23      702.48     26.98 o 
   4  -6   7      235.32      228.80      8.24 o 
   5  -6   7      506.52      552.07     21.28 o 
   6  -6   7      626.19      639.25     40.12 o 
   7  -6   7      214.42      197.41     16.12 o 
   8  -6   7       81.43       92.06     12.65 o 
  -9  -5   7        3.73        4.32     10.06 o 
  -8  -5   7        0.35        0.76      6.15 o 
  -7  -5   7        1.82        7.25      5.90 o 
  -6  -5   7        4.78       12.46      5.81 o 
  -5  -5   7       85.28       80.21     18.66 o 
  -4  -5   7       44.88       97.29      9.43 o 
  -3  -5   7      146.26      309.04     11.13 o 
  -2  -5   7       85.39      145.23      7.21 o 
  -1  -5   7        3.13       29.20      6.72 o 
   0  -5   7       67.76      353.30     23.84 o 
   1  -5   7       63.44       55.87      6.08 o 
   2  -5   7       94.43      106.88      9.05 o 
   3  -5   7       24.53       19.09      3.43 o 
   4  -5   7        0.48        5.82      7.44 o 
   5  -5   7        1.39       10.77      5.15 o 
   6  -5   7       98.56       82.83     10.83 o 
   7  -5   7      258.57      250.54     18.67 o 
   8  -5   7       25.05       15.86      8.41 o 
  -9  -4   7      255.69      281.56     29.05 o 
  -8  -4   7      315.85      304.29     18.46 o 
  -7  -4   7      459.31      436.66     22.09 o 
  -6  -4   7      203.29      192.84     18.61 o 
  -5  -4   7      777.22      727.33     30.07 o 
  -4  -4   7     1070.93     1003.01     52.97 o 
  -3  -4   7     1850.73     1756.44     42.17 o 
  -2  -4   7     1575.18     1543.20     32.79 o 
  -1  -4   7     1468.25     1449.23     31.00 o 
   0  -4   7     1010.71      917.95     20.83 o 
   1  -4   7      315.73      310.16      9.10 o 
   2  -4   7      997.90     1044.11     23.40 o 
   3  -4   7     1020.35     1288.80     28.27 o 
   4  -4   7      143.14      285.42     16.18 o 
   5  -4   7      768.53      734.27     31.75 o 
   6  -4   7      564.27      686.72     31.13 o 
   7  -4   7       64.65      106.69     12.56 o 
   8  -4   7       39.44       64.75     12.27 o 
 -10  -3   7      201.42      212.94     26.56 o 
  -9  -3   7      570.34      608.37     29.10 o 
  -8  -3   7      943.65      903.83     37.46 o 
  -7  -3   7     2113.39     2035.67     71.89 o 
  -6  -3   7     1570.51     1631.38     58.36 o 
  -5  -3   7       24.59       60.34      8.62 o 
  -4  -3   7     1103.77     1122.36     33.85 o 
  -3  -3   7     2009.21     1998.29     63.50 o 
  -2  -3   7     1447.07     1561.41     91.69 o 
  -1  -3   7     2091.50     1999.27     41.29 o 
   0  -3   7     2895.61     2708.95     54.90 o 
   1  -3   7     1790.33     1720.87     36.12 o 
   2  -3   7     2044.16     1815.33     43.58 o 
   3  -3   7      970.77      906.29     24.04 o 
   4  -3   7      585.62      539.78     24.45 o 
   5  -3   7      671.31      661.13     29.40 o 
   6  -3   7      591.79      553.71     27.10 o 
   7  -3   7      479.59      423.50     23.87 o 
   8  -3   7      174.10      181.89     17.11 o 
 -10  -2   7        3.51        9.66     11.06 o 
  -9  -2   7       61.09       77.26     10.43 o 
  -8  -2   7      109.74      106.06     11.34 o 
  -7  -2   7      377.94      329.14     18.01 o 
  -6  -2   7     1729.14     1754.62    148.33 o 
  -5  -2   7     1358.69     1204.50     52.39 o 
  -4  -2   7      357.47      344.32     15.44 o 
  -3  -2   7       88.80       90.19      8.96 o 
  -2  -2   7        7.08        8.61      3.01 o 
  -1  -2   7      549.29      988.62    153.21 o 
   0  -2   7      948.89     1319.87     58.58 o 
   1  -2   7      337.97      415.47     12.62 o 
   2  -2   7       40.77       54.49      6.81 o 
   3  -2   7      107.25      252.74     19.01 o 
   4  -2   7      108.18      264.82     13.12 o 
   5  -2   7       62.16       57.75      9.08 o 
   6  -2   7       45.82       60.61      9.91 o 
   7  -2   7       62.51       75.15     11.44 o 
   8  -2   7       32.91       36.88     10.24 o 
 -10  -1   7      261.95      358.08     32.27 o 
  -9  -1   7      193.80      257.20     16.97 o 
  -8  -1   7      134.42      139.55     12.30 o 
  -7  -1   7      322.88      421.35     20.92 o 
  -6  -1   7        6.36      121.34     15.30 o 
  -5  -1   7       87.28       88.47     12.42 o 
  -4  -1   7     1504.05     1460.24     53.82 o 
  -3  -1   7     2066.87     1979.43     86.93 o 
  -2  -1   7     4165.86     3923.43     88.65 o 
  -1  -1   7     3078.44     3111.57     87.44 o 
   0  -1   7      959.15      891.69     22.89 o 
   1  -1   7      702.60      682.47     18.60 o 
   2  -1   7      527.17      491.87     14.50 o 
   3  -1   7      165.63      134.60      9.08 o 
   4  -1   7       99.49      102.46     14.06 o 
   5  -1   7      454.99      452.15     23.70 o 
   6  -1   7      202.24      223.94     19.27 o 
   7  -1   7       97.09       91.25     12.28 o 
   8  -1   7       63.00       70.73     12.36 o 
 -11   0   7      214.33      214.26     26.82 o 
 -10   0   7      303.23      255.14     27.52 o 
  -9   0   7      577.84      506.87     40.64 o 
  -8   0   7      462.38      408.58     27.36 o 
  -7   0   7     1510.34     1313.18     82.66 o 
  -6   0   7     1485.49     1428.70     51.34 o 
  -5   0   7     1523.59     1392.42     40.55 o 
  -4   0   7     2670.40     2598.17     88.66 o 
  -3   0   7     2825.26     2876.20     97.23 o 
  -2   0   7     5809.00     5883.35    154.63 o 
  -1   0   7     9266.85     9263.36    241.40 o 
   0   0   7     7141.31     8028.35    178.39 o 
   1   0   7     2406.47     2516.20     58.79 o 
   2   0   7     2198.16     2125.28     50.50 o 
   3   0   7     1416.19     1424.17     43.22 o 
   4   0   7      628.00      671.84     55.48 o 
   5   0   7      945.28      918.95     38.40 o 
   6   0   7      506.04      485.16     25.65 o 
   7   0   7      269.63      227.26     18.58 o 
 -11   1   7        0.71      -12.35      8.23 o 
 -10   1   7       23.29       31.38      8.26 o 
  -9   1   7       43.35      151.31     18.06 o 
  -8   1   7      145.17      140.76     21.73 o 
  -7   1   7      410.22      429.39     30.74 o 
  -6   1   7      557.35      604.51     37.88 o 
  -5   1   7      153.05      152.55     10.45 o 
  -4   1   7     1561.37     1517.12     80.09 o 
  -3   1   7      778.34      937.99     33.40 o 
  -2   1   7      132.83      113.05      7.69 o 
  -1   1   7      225.21      218.28      9.42 o 
   0   1   7     1061.08      992.64     30.13 o 
   1   1   7      414.59      380.32     14.81 o 
   2   1   7      287.04      301.53     24.08 o 
   3   1   7     1131.65     1082.24     41.57 o 
   4   1   7      520.64      500.58     24.23 o 
   5   1   7      213.60      238.82     29.98 o 
   6   1   7      122.86      204.86     17.65 o 
   7   1   7       70.71       75.54     12.18 o 
 -11   2   7      119.43       93.45     18.03 o 
 -10   2   7      120.73      100.81     11.42 o 
  -9   2   7      125.24      116.17     13.81 o 
  -8   2   7      383.91      369.07     27.75 o 
  -7   2   7      641.47      668.99     41.17 o 
  -6   2   7      203.27      152.98     15.44 o 
  -5   2   7       73.45       83.13      7.60 o 
  -4   2   7     1173.66     1714.41     78.05 o 
  -3   2   7      384.96      654.84     28.05 o 
  -2   2   7      610.79      726.55     25.67 o 
  -1   2   7      403.17      482.89     16.62 o 
   0   2   7      383.62      832.56     43.72 o 
   2   2   7      642.17      603.83     21.62 o 
   3   2   7      159.92      163.31     12.89 o 
   4   2   7       82.31       73.35     10.14 o 
   5   2   7       92.97       83.24     11.04 o 
   6   2   7       27.12       26.79      8.58 o 
   7   2   7       62.89       65.37     14.62 o 
 -11   3   7      357.22      376.51     32.47 o 
 -10   3   7      921.37      945.40     57.63 o 
  -9   3   7      958.53     1104.42     63.44 o 
  -8   3   7      884.63      794.41     47.71 o 
  -7   3   7     2226.49     1999.32    102.25 o 
  -6   3   7      658.13      653.68     38.84 o 
  -5   3   7     1533.10     1394.12     49.92 o 
  -4   3   7     1655.62     1617.82     56.51 o 
  -3   3   7      792.49      745.72     35.29 o 
  -2   3   7     2453.79     2336.47     64.13 o 
  -1   3   7     2176.36     2050.28     57.07 o 
   0   3   7     2135.86     1995.41     47.23 o 
   1   3   7     1502.73     1412.77     34.65 o 
   3   3   7     1150.24     1288.56     48.92 o 
   4   3   7      513.33      537.82     26.82 o 
   5   3   7      408.87      401.87     22.77 o 
   6   3   7      155.03      178.49     16.16 o 
 -11   4   7       99.73       97.86     10.90 o 
 -10   4   7      367.74      339.66     28.42 o 
  -9   4   7      652.12      715.46     45.05 o 
  -8   4   7      573.71      604.08     38.28 o 
  -7   4   7      462.80      519.66     33.13 o 
  -6   4   7      348.12      394.73     26.36 o 
  -5   4   7      695.24      690.47     27.23 o 
  -4   4   7     1509.22     1652.23     57.58 o 
  -3   4   7      558.55      937.27     28.16 o 
  -2   4   7      564.73      613.65     16.98 o 
  -1   4   7      225.88      199.21      8.09 o 
   0   4   7      694.03      652.04     18.27 o 
   1   4   7      294.08      281.41     10.35 o 
   2   4   7      214.61      195.70     13.44 o 
   3   4   7      483.15      427.39     22.19 o 
   4   4   7      185.89      136.65     26.06 o 
   5   4   7      248.93      203.54     21.23 o 
   6   4   7      156.85      144.33     15.60 o 
 -11   5   7       38.70       18.80      7.02 o 
 -10   5   7       30.73       24.85      7.11 o 
  -9   5   7        0.32       -6.15      4.67 o 
  -8   5   7       69.33       65.90     11.98 o 
  -7   5   7      312.82      308.61     22.77 o 
  -6   5   7      297.61      283.83     18.29 o 
  -5   5   7     1899.11     1834.19     50.45 o 
  -4   5   7      847.47      824.37     25.00 o 
  -3   5   7      377.54      343.28     11.30 o 
  -2   5   7      666.68      644.23     17.89 o 
  -1   5   7        7.20       12.44      4.84 o 
   1   5   7      104.70      138.18      8.31 o 
   2   5   7       61.89      228.09     18.43 o 
   3   5   7       13.90      128.17     12.53 o 
   4   5   7       10.45       28.83      8.52 o 
   5   5   7       10.52       -0.73      5.35 o 
 -11   6   7      254.45      255.83     22.04 o 
 -10   6   7      446.89      434.34     28.92 o 
  -9   6   7      544.35      582.27     34.76 o 
  -8   6   7      773.10      706.93     39.54 o 
  -7   6   7      661.73      654.35     36.85 o 
  -6   6   7      602.51      692.17     45.38 o 
  -5   6   7     3143.45     2927.09     77.37 o 
  -4   6   7     5295.17     5014.64    166.75 o 
  -3   6   7     1932.86     1814.97     49.29 o 
  -2   6   7     1027.74     1001.79     29.11 o 
  -1   6   7      907.34      875.14     23.47 o 
   0   6   7     1061.16     1041.80     31.12 o 
   1   6   7      572.43      598.99     26.99 o 
   2   6   7      402.56      403.28     21.72 o 
   3   6   7      424.45      431.85     23.26 o 
   4   6   7      158.60      156.87     26.13 o 
 -11   7   7      156.32      153.31     17.69 o 
 -10   7   7      256.95      250.42     21.61 o 
  -9   7   7      437.61      416.44     28.48 o 
  -8   7   7      164.69      147.50     16.20 o 
  -7   7   7      850.24      852.91     45.85 o 
  -6   7   7      559.00      562.45     33.33 o 
  -5   7   7       91.74       80.57     11.69 o 
  -4   7   7      383.47      382.98     24.87 o 
  -3   7   7      448.22      442.13     20.20 o 
  -2   7   7      561.31      541.60     23.05 o 
  -1   7   7      468.17      488.31     21.64 o 
   0   7   7      100.99      231.17     27.82 o 
   1   7   7      146.31      215.01     14.95 o 
   2   7   7      260.26      288.53     18.64 o 
   3   7   7      323.07      358.07     25.96 o 
   4   7   7      177.24      159.25     23.47 o 
 -11   8   7       11.12        4.52      8.86 o 
 -10   8   7        0.05       23.14     10.26 o 
  -9   8   7        0.05       17.60      8.83 o 
  -8   8   7        2.61       -8.23      5.94 o 
  -7   8   7       19.26       21.94      8.66 o 
  -6   8   7       11.21       20.88      8.96 o 
  -5   8   7      242.21      215.99     18.29 o 
  -4   8   7       66.53       52.19     10.32 o 
  -3   8   7        2.40        1.40      4.71 o 
  -2   8   7        0.47       -4.41      4.55 o 
  -1   8   7        1.65       -2.14      4.89 o 
   0   8   7        3.78       -2.02      5.13 o 
   1   8   7       15.47       15.64     10.59 o 
   2   8   7        5.76        0.70     10.39 o 
   3   8   7        6.56       -1.69      9.20 o 
 -10   9   7      262.99      277.38     23.27 o 
  -9   9   7      214.86      219.51     20.78 o 
  -8   9   7      159.28      139.47     16.60 o 
  -7   9   7      200.00      192.95     18.26 o 
  -6   9   7      240.30      261.34     21.38 o 
  -5   9   7      346.89      308.68     23.67 o 
  -4   9   7      729.27      688.81     39.44 o 
  -3   9   7      502.19      553.75     30.11 o 
  -2   9   7      618.03      578.22     42.54 o 
  -1   9   7      292.29      322.77     18.06 o 
   0   9   7      137.08      157.89     20.75 o 
   1   9   7      149.29      133.66     20.58 o 
   2   9   7      144.45      177.55     24.10 o 
 -10  10   7      185.20      188.87     21.31 o 
  -9  10   7      215.65      213.20     21.78 o 
  -8  10   7      218.08      215.92     21.78 o 
  -7  10   7      214.70      201.05     19.55 o 
  -6  10   7      197.58      172.83     18.52 o 
  -5  10   7      242.32      211.81     19.55 o 
  -4  10   7      384.37      354.66     26.39 o 
  -3  10   7      294.71      281.39     22.77 o 
  -2  10   7      288.41      261.06     16.50 o 
  -1  10   7      410.97      388.66     21.05 o 
   0  10   7      148.74      152.75     21.65 o 
   1  10   7      119.11      125.49     21.94 o 
  -9  11   7        0.56        0.80      9.30 o 
  -8  11   7       12.04       26.53     10.42 o 
  -7  11   7        1.16       22.84     10.66 o 
  -6  11   7       10.29       13.78     10.86 o 
  -5  11   7       25.10        6.44      9.30 o 
  -4  11   7        0.42        4.91      8.83 o 
  -3  11   7       33.35       37.61     12.18 o 
  -2  11   7       20.16       40.01      8.86 o 
  -1  11   7        4.94        4.42      9.99 o 
  -7  12   7      169.10      152.71     19.95 o 
  -6  12   7      132.24      119.95     17.63 o 
  -5  12   7       76.46       64.64     14.34 o 
  -4  12   7      143.35      148.23     19.45 o 
  -3  12   7      162.25      170.61     20.58 o 
   1 -13   8       27.95       27.59      9.46 o 
   2 -13   8       29.91       30.23      9.15 o 
   3 -13   8        0.58       -1.88      6.67 o 
  -2 -12   8      110.99      131.53     14.12 o 
  -1 -12   8      212.13      211.67     18.31 o 
   0 -12   8      191.69      181.62     15.62 o 
   1 -12   8      229.35      234.81     36.04 o 
   2 -12   8      172.56      149.31     25.83 o 
   3 -12   8      101.76       83.63     11.09 o 
   4 -12   8       90.41       85.23     10.89 o 
   5 -12   8       93.80       83.78      8.87 o 
  -3 -11   8       48.06       41.24     12.78 o 
  -2 -11   8       76.65       68.56     15.40 o 
  -1 -11   8       29.07       26.59      8.03 o 
   0 -11   8       60.69       50.49      9.36 o 
   1 -11   8       98.18       92.14     11.01 o 
   2 -11   8      132.75      143.20     12.99 o 
   3 -11   8      130.32      107.38     20.40 o 
   4 -11   8       52.49       50.20      8.98 o 
   5 -11   8       63.12      130.40     17.89 o 
   6 -11   8       81.03      154.77     20.28 o 
  -5 -10   8       62.34       57.20      8.52 o 
  -4 -10   8       30.26       52.87     11.41 o 
  -3 -10   8        0.25       28.45     11.14 o 
  -2 -10   8       18.32       30.17      6.68 o 
  -1 -10   8       98.57      107.45     11.69 o 
   0 -10   8      217.15      230.28     18.72 o 
   1 -10   8      173.94      175.81     13.54 o 
   2 -10   8       42.68       37.11     11.64 o 
   3 -10   8       37.58       47.77      8.18 o 
   4 -10   8       25.82       25.68      5.77 o 
   5 -10   8        3.54       -2.32      7.64 o 
   6 -10   8        6.04       -0.33      7.57 o 
   7 -10   8        9.42       17.93     11.15 o 
  -6  -9   8      312.19      271.99     18.78 o 
  -5  -9   8      413.79      397.53     18.13 o 
  -4  -9   8      339.24      336.87     16.14 o 
  -3  -9   8      453.15      399.14     17.23 o 
  -2  -9   8      554.42      463.54     18.80 o 
  -1  -9   8      422.40      443.06     23.47 o 
   0  -9   8      337.98      460.36     19.01 o 
   1  -9   8      672.81      660.08     19.82 o 
   2  -9   8      485.00      549.66     25.55 o 
   3  -9   8      507.12      591.35     16.34 o 
   4  -9   8      386.49      368.00     11.99 o 
   5  -9   8      231.80      250.95     15.77 o 
   6  -9   8      183.52      232.79     22.41 o 
   7  -9   8      103.20       91.30     16.50 o 
  -7  -8   8      179.07      249.36     18.75 o 
  -6  -8   8      102.09      120.94     12.87 o 
  -5  -8   8      329.72      289.27     14.72 o 
  -4  -8   8      443.63      389.91     17.09 o 
  -3  -8   8      560.51      512.20     19.75 o 
  -2  -8   8      626.78      585.48     18.41 o 
  -1  -8   8      439.30      432.43     14.72 o 
   0  -8   8      359.21      349.40     12.74 o 
   1  -8   8      669.20      636.31     19.12 o 
   2  -8   8      921.97      814.43     20.24 o 
   3  -8   8      357.56      301.28     10.27 o 
   4  -8   8      243.67      224.45      8.82 o 
   5  -8   8      233.48      206.20     14.58 o 
   6  -8   8      196.08      203.35     15.93 o 
   7  -8   8       62.32       44.50     10.08 o 
  -7  -7   8       12.08       11.77      7.59 o 
  -6  -7   8       30.33       35.31     11.97 o 
  -5  -7   8       14.27       21.73      5.78 o 
  -4  -7   8       43.68       58.79     12.12 o 
  -3  -7   8       31.58       27.35      6.07 o 
  -2  -7   8      117.97      310.23     13.89 o 
  -1  -7   8       77.49      328.41     12.06 o 
   0  -7   8       51.18      181.42      9.61 o 
   1  -7   8        0.27       -0.09      2.74 o 
   2  -7   8      126.29      208.66      9.09 o 
   3  -7   8        9.60       21.93      5.27 o 
   4  -7   8       18.50       10.95      4.07 o 
   5  -7   8        0.58        0.69      4.67 o 
   6  -7   8       45.50       40.80      9.16 o 
   7  -7   8        4.43        1.71     13.33 o 
  -8  -6   8      325.56      306.92     19.97 o 
  -7  -6   8      256.50      263.53     17.68 o 
  -6  -6   8      538.62      506.87     41.75 o 
  -5  -6   8      869.29      763.54     56.27 o 
  -4  -6   8     1085.71      983.64     35.32 o 
  -3  -6   8     1098.89     1008.06     27.13 o 
  -2  -6   8     1405.36     1272.85     32.52 o 
  -1  -6   8      900.46      840.10     23.09 o 
   0  -6   8      668.94      584.96     15.16 o 
   1  -6   8     1271.33     1244.89     28.00 o 
   2  -6   8      829.13      794.77     19.42 o 
   3  -6   8      606.81      552.80     14.75 o 
   4  -6   8      455.18      416.33     24.31 o 
   5  -6   8      469.73      449.96     19.14 o 
   6  -6   8      888.02      829.75     36.45 o 
   7  -6   8      264.55      230.14     18.33 o 
   8  -6   8       97.51      129.59     15.03 o 
  -9  -5   8       97.02       84.54     12.09 o 
  -8  -5   8      305.83      298.23     19.39 o 
  -7  -5   8      306.13      294.23     18.43 o 
  -6  -5   8      333.60      297.70     17.66 o 
  -5  -5   8      320.21      351.23     18.78 o 
  -4  -5   8      236.72      304.97     16.98 o 
  -3  -5   8     2145.99     2050.30     49.32 o 
  -2  -5   8      777.10      713.50     20.14 o 
  -1  -5   8     1191.72     1355.54     29.79 o 
   0  -5   8     1463.98     1453.43     35.55 o 
   1  -5   8      752.71      679.09     16.87 o 
   2  -5   8     1038.32     1013.32     23.40 o 
   3  -5   8      509.32      493.13     13.43 o 
   4  -5   8      486.26      508.71     20.11 o 
   5  -5   8      584.26      516.90     21.03 o 
   6  -5   8      335.37      315.37     26.69 o 
   7  -5   8      349.51      283.18     19.12 o 
   8  -5   8      194.06      162.94     16.44 o 
  -9  -4   8        0.13       13.03     10.04 o 
  -8  -4   8        5.23        1.25      6.06 o 
  -7  -4   8        5.17        5.91      6.10 o 
  -6  -4   8       14.32       19.91      6.73 o 
  -5  -4   8      111.43      102.09     10.94 o 
  -4  -4   8       29.32       25.32      5.07 o 
  -3  -4   8      444.78      415.39     16.02 o 
  -2  -4   8      116.60      107.20      6.59 o 
  -1  -4   8       12.04        9.02      2.42 o 
   0  -4   8       67.91       67.32      4.29 o 
   1  -4   8       38.66       47.46      5.00 o 
   3  -4   8        0.44      711.61     44.92 o 
   4  -4   8       42.15       40.34      6.50 o 
   5  -4   8       36.10      118.48     14.84 o 
   6  -4   8       17.90       86.82     11.44 o 
   7  -4   8        6.48       37.82      9.53 o 
   8  -4   8        8.82        2.84      7.94 o 
 -10  -3   8      153.62      145.81     22.38 o 
  -9  -3   8      403.73      394.14     26.69 o 
  -8  -3   8      651.20      645.45     29.81 o 
  -7  -3   8      670.11      763.53     32.74 o 
  -6  -3   8     1785.37     1673.51     71.24 o 
  -5  -3   8      657.56      643.27     27.52 o 
  -4  -3   8      756.18      973.66     30.66 o 
  -3  -3   8     1819.40     2000.52     57.87 o 
  -2  -3   8     1068.98      990.75     32.89 o 
  -1  -3   8     2367.02     2274.94     62.68 o 
   0  -3   8      797.68      784.03     21.10 o 
   1  -3   8      568.16      498.17     14.96 o 
   2  -3   8      664.64      604.50     17.56 o 
   3  -3   8      156.19      139.06      9.51 o 
   4  -3   8      405.12      380.50     16.66 o 
   5  -3   8      262.67      264.01     33.80 o 
   6  -3   8      214.00      175.80     15.19 o 
   7  -3   8      106.11       88.39     12.58 o 
 -10  -2   8      332.00      413.02     36.02 o 
  -9  -2   8      345.39      313.83     35.54 o 
  -8  -2   8      821.97      789.28     53.45 o 
  -7  -2   8      985.32      921.21     37.45 o 
  -6  -2   8     1436.56     1385.76     63.56 o 
  -5  -2   8     1495.49     1538.16     45.08 o 
  -4  -2   8     1017.62      998.36     30.97 o 
  -3  -2   8     1394.71     1343.08     39.44 o 
  -2  -2   8     2365.96     2316.30    101.72 o 
  -1  -2   8     4080.26     4304.02    112.32 o 
   0  -2   8     3173.28     2968.16     68.87 o 
   1  -2   8     1173.40     1178.45     29.89 o 
   2  -2   8      761.97      803.92     21.96 o 
   3  -2   8      449.33      582.84     21.58 o 
   4  -2   8      426.79      387.70     17.05 o 
   5  -2   8      291.68      291.42     18.45 o 
   6  -2   8      220.04      284.16     18.87 o 
   7  -2   8      152.00      146.89     15.19 o 
 -10  -1   8        0.05       19.09      7.68 o 
  -9  -1   8        3.39       -4.29      5.28 o 
  -8  -1   8        7.26       69.54      9.58 o 
  -7  -1   8       13.16      351.44     24.87 o 
  -6  -1   8      322.68      385.08     19.52 o 
  -5  -1   8        4.03        5.81      3.89 o 
  -4  -1   8        2.76        8.08      4.47 o 
  -3  -1   8       10.26        5.61      3.36 o 
  -2  -1   8        3.43        1.62      2.14 o 
  -1  -1   8       15.73        5.96      2.92 o 
   0  -1   8     1670.39     1492.09     40.17 o 
   1  -1   8      712.57      657.70     18.58 o 
   2  -1   8      151.63      142.22      7.03 o 
   3  -1   8       98.62       96.54      8.62 o 
   4  -1   8        0.91        6.48      5.65 o 
   5  -1   8        0.27       -2.61      8.07 o 
   6  -1   8        1.58        3.95      6.47 o 
   7  -1   8       17.34       18.51      8.40 o 
 -11   0   8      136.35      100.69     19.82 o 
 -10   0   8      198.02      203.00     24.40 o 
  -9   0   8      477.05      436.95     22.86 o 
  -8   0   8     1183.29     1165.11     45.44 o 
  -7   0   8     1298.65     1245.73     47.14 o 
  -6   0   8      852.79      772.82     31.45 o 
  -5   0   8      857.24      893.99     28.30 o 
  -4   0   8     1415.95     1395.62     40.57 o 
  -3   0   8     2049.76     1957.70     54.67 o 
  -2   0   8      372.07      398.11     14.07 o 
  -1   0   8     1175.47     1465.23     76.16 o 
   0   0   8      647.56      794.32     21.38 o 
   1   0   8      767.19      778.58     21.23 o 
   2   0   8      743.92      879.79     28.94 o 
   3   0   8      668.78      715.03     25.42 o 
   4   0   8      593.31      573.66     36.27 o 
   5   0   8      232.07      206.19     16.38 o 
   6   0   8      146.14      134.28     14.45 o 
   7   0   8       43.01       37.66     11.24 o 
 -11   1   8      132.71      201.08     24.43 o 
 -10   1   8      315.67      374.85     21.59 o 
  -9   1   8      607.78      620.14     28.94 o 
  -8   1   8      779.89      722.28     31.22 o 
  -7   1   8     1007.44     1015.46     39.95 o 
  -6   1   8     1539.55     1389.17     74.46 o 
  -5   1   8     1631.21     1591.00    127.91 o 
  -4   1   8     2149.14     1858.37     92.41 o 
  -3   1   8     1394.39     1266.69     76.90 o 
  -2   1   8     1768.47     1631.91     46.22 o 
  -1   1   8     1976.01     1889.11     53.17 o 
   0   1   8     1771.98     1687.81     48.65 o 
   1   1   8     1256.84     1187.34     30.33 o 
   2   1   8      829.26      747.74     25.70 o 
   3   1   8      720.45      688.25     24.86 o 
   4   1   8      898.42      864.18     37.15 o 
   5   1   8      471.90      529.45     45.05 o 
   6   1   8      249.86      249.71     18.31 o 
 -11   2   8       15.53       19.39      8.19 o 
 -10   2   8       82.99       78.80     17.13 o 
  -9   2   8      141.95      117.97     11.88 o 
  -8   2   8      137.74      146.90     17.66 o 
  -7   2   8      335.66      361.93     27.32 o 
  -6   2   8      218.72      219.81     19.22 o 
  -5   2   8      431.41      797.41     35.26 o 
  -4   2   8      216.92      664.28     35.41 o 
  -3   2   8       42.55       80.88      9.34 o 
  -2   2   8       86.48       88.37      6.60 o 
  -1   2   8      321.80      489.11     32.12 o 
   0   2   8      451.47      299.62     22.04 o 
   1   2   8      378.68      377.55     12.46 o 
   2   2   8      125.07      128.43     12.70 o 
   3   2   8      164.71      140.80     12.69 o 
   4   2   8       55.65       33.19      8.36 o 
   5   2   8       67.90       64.76     10.88 o 
   6   2   8       65.71       53.59     11.08 o 
 -11   3   8       58.63       48.56     12.32 o 
 -10   3   8      260.90      300.02     27.85 o 
  -9   3   8      364.41      396.79     31.14 o 
  -8   3   8      337.15      339.52     26.29 o 
  -7   3   8      347.36      386.50     28.19 o 
  -6   3   8      247.13      228.51     19.92 o 
  -5   3   8      462.79      466.62     20.94 o 
  -4   3   8      821.72      767.94     33.43 o 
  -3   3   8      338.76      299.97     12.03 o 
  -2   3   8      356.15      337.29     16.01 o 
  -1   3   8      374.07      362.66     14.31 o 
   0   3   8       87.28       85.88      5.72 o 
   1   3   8      305.11      326.82     19.30 o 
   2   3   8       71.68       29.25      9.03 o 
   3   3   8       47.60       75.13     21.41 o 
   4   3   8      194.49      186.97     17.86 o 
   5   3   8      116.15      164.21     15.81 o 
   6   3   8       36.66       60.10     11.75 o 
 -11   4   8      259.01      297.86     27.75 o 
 -10   4   8      364.93      379.06     30.84 o 
  -9   4   8      684.39      582.44     38.78 o 
  -8   4   8      788.49      866.29     50.99 o 
  -7   4   8      862.94     1090.21     60.29 o 
  -6   4   8      766.66      837.80     47.91 o 
  -5   4   8     2318.64     2484.20     85.11 o 
  -4   4   8     3848.63     4183.30    401.09 o 
  -3   4   8     2172.67     2261.43     62.83 o 
  -2   4   8     1473.90     1474.57     40.14 o 
  -1   4   8     2052.24     2063.26     49.03 o 
   0   4   8     1446.55     1415.46     35.32 o 
   1   4   8      625.49      593.86     21.94 o 
   2   4   8      427.71      425.92     21.95 o 
   3   4   8      445.91      252.61     23.90 o 
   4   4   8      329.31      287.45     42.18 o 
   5   4   8      261.19      254.81     19.06 o 
 -11   5   8       54.97       49.42      8.92 o 
 -10   5   8       25.31       18.19      7.47 o 
  -9   5   8       39.76       22.38     10.26 o 
  -8   5   8       96.43       95.81     13.94 o 
  -7   5   8      112.88      115.56     14.24 o 
  -6   5   8      621.24      535.59     33.80 o 
  -5   5   8        1.73       -3.45      3.27 o 
  -4   5   8      212.24      224.57     10.55 o 
  -3   5   8     1860.39     1798.56     43.25 o 
  -2   5   8     1967.99     1963.97     47.07 o 
  -1   5   8     1303.49     1277.91     32.43 o 
   0   5   8      499.24      515.53     16.11 o 
   1   5   8      127.45      162.51     13.31 o 
   2   5   8      231.49      315.21     18.78 o 
   3   5   8      170.21      189.35     15.96 o 
   4   5   8       42.75       42.77      9.92 o 
 -11   6   8       98.79      103.58     15.04 o 
 -10   6   8      121.52      143.55     16.77 o 
  -9   6   8      118.45      104.18     14.51 o 
  -8   6   8      265.77      298.62     22.64 o 
  -7   6   8      102.58      227.44     18.99 o 
  -6   6   8       29.97       48.74      9.86 o 
  -5   6   8        5.27        2.27      4.28 o 
  -4   6   8       28.35       29.77      5.04 o 
  -3   6   8       15.48       16.21      4.32 o 
  -2   6   8       64.45       61.22      5.31 o 
  -1   6   8       71.94       82.95      6.20 o 
   0   6   8      147.55      147.87      9.24 o 
   1   6   8      157.47      184.89     14.46 o 
   2   6   8      180.60      187.73     15.37 o 
   3   6   8       88.35       98.70     12.65 o 
   4   6   8       49.40       48.22     10.84 o 
 -11   7   8      306.82      314.49     25.26 o 
 -10   7   8      267.82      238.90     21.45 o 
  -9   7   8      456.98      474.21     31.47 o 
  -8   7   8      426.33      387.36     26.89 o 
  -7   7   8      544.36      470.06     30.38 o 
  -6   7   8      648.58      544.26     32.97 o 
  -5   7   8      398.95      389.32     26.29 o 
  -4   7   8      730.32      762.37     40.97 o 
  -3   7   8      964.79      877.81     33.42 o 
  -2   7   8      626.81      599.42     25.19 o 
  -1   7   8      710.28      762.77     30.32 o 
   0   7   8      304.41      365.75     29.58 o 
   1   7   8      334.83      267.61     25.10 o 
   2   7   8      510.66      502.76     37.58 o 
   3   7   8      276.97      268.18     27.32 o 
 -10   8   8      247.34      322.36     25.96 o 
  -9   8   8      284.57      297.33     24.00 o 
  -8   8   8      209.96      183.85     19.16 o 
  -7   8   8      216.15      196.60     18.56 o 
  -6   8   8      233.79      242.28     20.28 o 
  -5   8   8      191.52      173.96     17.60 o 
  -4   8   8      338.42      295.27     22.21 o 
  -3   8   8      149.12      134.39     11.35 o 
  -2   8   8      318.53      313.27     17.02 o 
  -1   8   8      484.60      422.56     20.73 o 
   0   8   8      260.87      233.25     23.70 o 
   1   8   8      100.16      100.43     18.03 o 
   2   8   8      118.35      100.72     18.96 o 
 -10   9   8       12.99        9.96      9.46 o 
  -9   9   8       29.73       27.59     11.06 o 
  -8   9   8       56.94       49.03     11.65 o 
  -7   9   8       18.18       29.21     10.29 o 
  -6   9   8       24.23       22.24      9.89 o 
  -5   9   8      168.83      172.10     18.26 o 
  -4   9   8       38.46       74.96     12.22 o 
  -3   9   8        0.11        7.65      8.30 o 
  -2   9   8       13.44       33.11      7.52 o 
  -1   9   8       15.18       32.57      7.66 o 
   0   9   8        1.21       13.98     10.46 o 
   1   9   8        0.89       -5.74      9.40 o 
  -9  10   8      204.62      207.96     21.58 o 
  -8  10   8      325.73      270.37     24.24 o 
  -7  10   8      463.43      452.96     32.04 o 
  -6  10   8      457.11      408.18     29.68 o 
  -5  10   8      506.71      495.69     33.10 o 
  -4  10   8      597.31      532.64     34.69 o 
  -3  10   8      377.71      377.98     43.72 o 
  -2  10   8      241.01      222.91     15.63 o 
  -1  10   8      123.16      136.18     20.65 o 
   0  10   8       78.33       58.53     16.63 o 
  -8  11   8       37.05       27.42     11.65 o 
  -7  11   8      196.97      190.83     20.78 o 
  -6  11   8      242.77      219.38     22.67 o 
  -5  11   8      254.82      272.83     24.57 o 
  -4  11   8      322.37      336.73     27.06 o 
  -3  11   8      157.74      142.22     18.36 o 
  -2  11   8      154.85      135.30     13.58 o 
  -1 -12   9       88.24      135.67     14.08 o 
   0 -12   9       62.06       64.53     10.81 o 
   1 -12   9       70.66       61.87     10.68 o 
   2 -12   9       44.94       50.31     10.07 o 
   3 -12   9       16.13        5.93      6.51 o 
   4 -12   9       48.93       53.62      9.57 o 
  -3 -11   9      121.74      115.38     13.30 o 
  -2 -11   9      331.10      299.69     19.39 o 
  -1 -11   9      123.86      131.43     13.39 o 
   0 -11   9       75.77       76.99     11.20 o 
   1 -11   9      302.46      294.74     18.23 o 
   2 -11   9      272.12      229.39     15.76 o 
   3 -11   9      184.52      195.48     15.06 o 
   4 -11   9      111.32      167.84     11.20 o 
   5 -11   9      117.88      153.94     19.72 o 
  -4 -10   9      164.63      162.47     12.11 o 
  -3 -10   9      104.66      116.76     10.37 o 
  -2 -10   9      103.15      106.57      9.91 o 
  -1 -10   9      111.07       96.79     12.33 o 
   0 -10   9       26.70       38.78      8.35 o 
   1 -10   9       58.28       46.52      8.72 o 
   2 -10   9       84.68       47.44     22.01 o 
   3 -10   9       68.85       62.61      7.07 o 
   4 -10   9        2.44        2.57      4.62 o 
   5 -10   9       63.25       66.30     13.38 o 
   6 -10   9       62.76       44.75     13.25 o 
  -5  -9   9       73.04       57.26      8.66 o 
  -4  -9   9        9.05       12.75      6.08 o 
  -3  -9   9        4.85        5.40      5.50 o 
  -2  -9   9       63.86       61.92      6.58 o 
  -1  -9   9        0.78       14.00      4.55 o 
   0  -9   9       12.80       11.66      4.33 o 
   1  -9   9      112.25      201.27     16.56 o 
   2  -9   9      124.03      233.64      9.32 o 
   3  -9   9       26.15       23.58      4.36 o 
   4  -9   9       47.27       47.34      7.00 o 
   5  -9   9       28.01       90.38     10.93 o 
   6  -9   9        5.19        4.38      9.10 o 
  -6  -8   9      259.32      223.19     17.31 o 
  -5  -8   9      462.71      428.58     18.70 o 
  -4  -8   9      307.01      315.68     15.34 o 
  -3  -8   9      133.95      140.64     10.38 o 
  -2  -8   9      422.18      403.32     14.82 o 
  -1  -8   9      501.33      446.91     15.48 o 
   0  -8   9      550.25      489.31     16.34 o 
   1  -8   9     1039.64      882.34     34.50 o 
   2  -8   9      790.92      722.08     20.48 o 
   3  -8   9      277.92      245.76      9.69 o 
   4  -8   9       92.96       86.02      8.45 o 
   5  -8   9      165.62      153.18     11.42 o 
   6  -8   9      114.88       98.06     12.30 o 
   7  -8   9       82.69       93.92     15.39 o 
  -7  -7   9      134.52      155.85     15.05 o 
  -6  -7   9       93.07       87.74     11.14 o 
  -5  -7   9      101.86      111.22     11.87 o 
  -4  -7   9      351.86      332.34     15.38 o 
  -3  -7   9      157.72      175.45      9.25 o 
  -2  -7   9      321.03      448.09     17.07 o 
  -1  -7   9      180.97      231.08     10.13 o 
   0  -7   9      272.19      254.23     11.28 o 
   1  -7   9      410.80      455.85     13.24 o 
   2  -7   9      332.22      411.86     12.48 o 
   3  -7   9      402.17      403.21     12.38 o 
   4  -7   9      112.49      119.21     10.10 o 
   5  -7   9      102.58      110.48     10.86 o 
   6  -7   9       49.82       51.42     10.39 o 
   7  -7   9       25.86       25.01      9.30 o 
  -8  -6   9       50.14       68.54     11.09 o 
  -7  -6   9       99.44      110.77     12.41 o 
  -6  -6   9       75.12       76.41     12.40 o 
  -5  -6   9      115.12      121.80     12.10 o 
  -4  -6   9       31.91       33.63      7.78 o 
  -3  -6   9      203.90      176.96      9.09 o 
  -2  -6   9      281.35      255.49     10.64 o 
  -1  -6   9        0.15       -1.34      3.40 o 
   0  -6   9      118.36      124.49      8.80 o 
   1  -6   9       96.64       98.73      5.82 o 
   2  -6   9       48.86       43.00      4.40 o 
   3  -6   9        1.55        0.91      2.99 o 
   4  -6   9       10.77       13.91      7.08 o 
   5  -6   9        7.33        9.89      5.61 o 
   6  -6   9       18.44       16.82      8.17 o 
   7  -6   9       49.64       49.28     10.42 o 
  -8  -5   9      392.91      397.55     22.96 o 
  -7  -5   9      448.70      425.73     23.04 o 
  -6  -5   9      759.27      677.36     38.23 o 
  -5  -5   9     1175.03     1141.51     44.72 o 
  -4  -5   9      234.37      428.01     17.38 o 
  -3  -5   9      511.36      528.04     19.88 o 
  -2  -5   9     1229.96     1242.46     32.15 o 
  -1  -5   9      714.13      803.20     22.52 o 
   0  -5   9      981.28      955.57     22.53 o 
   1  -5   9     1047.55     1056.52     24.60 o 
   2  -5   9      780.58      795.21     19.65 o 
   3  -5   9      619.33      577.01     21.61 o 
   4  -5   9      330.00      308.94     15.17 o 
   5  -5   9      365.36      346.28     16.89 o 
   6  -5   9       96.85       75.60     16.20 o 
   7  -5   9      130.59      116.48     14.00 o 
  -9  -4   9      151.99      151.07     16.98 o 
  -8  -4   9      194.46      193.11     22.69 o 
  -7  -4   9      610.84      533.83     26.22 o 
  -6  -4   9      834.53      746.61     35.31 o 
  -5  -4   9     1559.49     1455.56    142.69 o 
  -4  -4   9     2177.38     2143.16    112.96 o 
  -3  -4   9      571.91      518.45     19.35 o 
  -2  -4   9      637.37      613.14     21.64 o 
  -1  -4   9      994.61      874.45     35.91 o 
   0  -4   9      343.52      323.57     13.92 o 
   1  -4   9      804.07      929.19     59.84 o 
   2  -4   9      616.17      852.93     91.71 o 
   3  -4   9      360.42      329.79     15.00 o 
   4  -4   9      436.36      556.65     21.81 o 
   5  -4   9      283.78      379.01     28.57 o 
   6  -4   9      116.69      135.01     14.37 o 
   7  -4   9       53.67       65.99     11.82 o 
  -9  -3   9       11.53       17.82     13.31 o 
  -8  -3   9       12.29       63.97     15.01 o 
  -7  -3   9        0.11       14.90      6.64 o 
  -6  -3   9        9.38       93.92     10.50 o 
  -5  -3   9       69.87      279.65     18.61 o 
  -4  -3   9     1707.29     1731.08     52.61 o 
  -3  -3   9       63.10       76.12      7.25 o 
  -2  -3   9        5.59       18.84      5.56 o 
  -1  -3   9        1.21        2.03      4.57 o 
   0  -3   9       96.76      111.47      6.35 o 
   1  -3   9        6.86        7.71      3.37 o 
   2  -3   9       24.13       38.07      8.86 o 
   3  -3   9       11.13        6.32      4.67 o 
   4  -3   9        1.95        3.53      5.13 o 
   5  -3   9        3.11        7.25      6.96 o 
   6  -3   9        5.63        6.00      7.06 o 
   7  -3   9        1.77       -5.06      6.94 o 
 -10  -2   9      213.22      225.34     17.82 o 
  -9  -2   9      403.49      394.15     27.09 o 
  -8  -2   9      638.25      537.56     26.51 o 
  -7  -2   9      321.55      279.92     17.21 o 
  -6  -2   9      209.88      175.56     13.36 o 
  -5  -2   9      529.26      484.80     18.72 o 
  -4  -2   9     1592.59     1465.54     51.67 o 
  -3  -2   9     1193.49     1066.58     32.94 o 
  -2  -2   9     1642.18     1759.33     51.94 o 
  -1  -2   9     1743.78     1717.73     41.77 o 
   0  -2   9     2657.70     2713.20     63.88 o 
   1  -2   9     2431.48     2676.96     63.11 o 
   2  -2   9      767.42     1061.46     41.93 o 
   3  -2   9      323.64      314.36     14.96 o 
   4  -2   9      485.83      510.79     21.21 o 
   5  -2   9      213.97      284.93     22.34 o 
   6  -2   9      115.14      109.48     13.74 o 
   7  -2   9      136.17      130.88     15.31 o 
 -10  -1   9      142.28      138.76     14.11 o 
  -9  -1   9      273.86      290.79     18.47 o 
  -8  -1   9      402.12      496.50     25.01 o 
  -7  -1   9      551.24      637.45     28.81 o 
  -6  -1   9      726.99      694.09     29.78 o 
  -5  -1   9     1885.15     2016.87     57.71 o 
  -4  -1   9     1394.48     1432.69     50.76 o 
  -3  -1   9      984.78      957.70     30.11 o 
  -2  -1   9     1878.61     1968.96     95.93 o 
  -1  -1   9     2309.06     2243.11     65.43 o 
   0  -1   9     1200.64     1143.02     29.52 o 
   1  -1   9     1999.41     1880.51     45.71 o 
   2  -1   9      854.72      823.90     28.69 o 
   3  -1   9      469.42      467.52     19.39 o 
   4  -1   9      832.66      834.14     36.02 o 
   5  -1   9      429.99      385.99     22.50 o 
   6  -1   9      244.91      205.14     17.56 o 
 -10   0   9        0.76       -5.51      5.99 o 
  -9   0   9        7.94        9.67      7.15 o 
  -8   0   9        0.32       -3.00      5.43 o 
  -7   0   9        0.10       -8.38      6.69 o 
  -6   0   9        0.03       -4.56      3.55 o 
  -5   0   9        1.95        8.34      4.30 o 
  -4   0   9       21.35       29.42      6.78 o 
  -3   0   9        0.11       -4.41      3.08 o 
  -2   0   9       73.06      486.96     33.20 o 
  -1   0   9      217.34      343.91     15.14 o 
   0   0   9        5.03        5.65      3.04 o 
   1   0   9        0.54      159.51     13.63 o 
   2   0   9       64.92      152.98     12.20 o 
   3   0   9        0.76        3.86      4.76 o 
   4   0   9        2.68       14.22      7.04 o 
   5   0   9       23.93       24.33      8.86 o 
   6   0   9       40.25       42.97     10.68 o 
 -11   1   9      199.61      235.61     18.40 o 
 -10   1   9      230.63      202.76     18.29 o 
  -9   1   9      705.42      649.68     30.37 o 
  -8   1   9      741.75      756.07     32.77 o 
  -7   1   9      397.21      457.32     48.47 o 
  -6   1   9      744.73      709.34     30.20 o 
  -5   1   9      721.72      674.55     28.68 o 
  -4   1   9      471.17      438.01     20.94 o 
  -3   1   9      841.69      740.90     23.52 o 
  -2   1   9      879.30      824.80     28.22 o 
  -1   1   9      861.77      822.99     26.53 o 
   0   1   9      674.99      690.47     19.69 o 
   1   1   9      632.00      602.43     17.94 o 
   2   1   9      269.69      255.12     13.18 o 
   3   1   9      164.42      181.56     11.63 o 
   4   1   9      477.99      457.88     24.22 o 
   5   1   9      214.69      240.17     18.21 o 
   6   1   9       78.91       55.06     11.06 o 
 -11   2   9      265.79      215.12     22.74 o 
 -10   2   9      485.10      460.97     29.71 o 
  -9   2   9      764.88      678.37     31.18 o 
  -8   2   9     2120.23     1998.03    105.01 o 
  -7   2   9     1390.37     1290.47     71.05 o 
  -6   2   9     1531.95     1383.50     51.64 o 
  -5   2   9     1750.82     1874.00     81.37 o 
  -4   2   9      892.56      823.31     57.67 o 
  -3   2   9      765.89      750.22     23.98 o 
  -2   2   9      725.43      765.74     30.25 o 
  -1   2   9     1431.07     1724.00     61.30 o 
   0   2   9      979.64      897.15     29.12 o 
   1   2   9      640.04      673.24     24.13 o 
   2   2   9      557.99      536.47     21.05 o 
   3   2   9      290.12      256.89     17.08 o 
   4   2   9      350.25      318.66     30.36 o 
   5   2   9      216.84      201.44     17.25 o 
 -11   3   9        8.72        7.98      7.53 o 
 -10   3   9       12.07       18.92     11.45 o 
  -9   3   9        7.41       -3.55      8.17 o 
  -8   3   9      238.70      214.30     21.48 o 
  -7   3   9      604.67      610.52     39.47 o 
  -6   3   9      214.04      204.53     24.90 o 
  -5   3   9      217.18      222.24     20.14 o 
  -4   3   9       68.16       76.20      8.42 o 
  -3   3   9       89.51       83.74      6.71 o 
  -2   3   9      231.78      231.14     11.10 o 
  -1   3   9       11.16        8.20      4.16 o 
   0   3   9        9.38        1.41      3.30 o 
   1   3   9       21.15        8.45      6.77 o 
   2   3   9      124.98      131.02     12.26 o 
   3   3   9       30.90       36.10      8.81 o 
   4   3   9        5.26       46.22      9.83 o 
   5   3   9       16.73       37.28     10.67 o 
 -11   4   9      144.84      146.61     20.85 o 
 -10   4   9      186.56      198.36     21.94 o 
  -9   4   9      269.96      226.25     22.67 o 
  -8   4   9      428.06      405.99     29.98 o 
  -7   4   9      252.80      224.92     20.82 o 
  -6   4   9      292.56      353.79     18.07 o 
  -5   4   9      544.00     1134.80     42.87 o 
  -4   4   9      874.68      909.31     60.55 o 
  -3   4   9     3322.24     3144.87     86.09 o 
  -2   4   9     1950.13     2050.24     49.00 o 
  -1   4   9      890.24      881.00     27.34 o 
   0   4   9      295.76      289.24     11.21 o 
   1   4   9      162.36      159.73     12.40 o 
   2   4   9       54.52       62.75     10.12 o 
   3   4   9       83.14       54.49     34.31 o 
   4   4   9       95.77       74.94     11.71 o 
 -11   5   9      238.42      195.08     19.69 o 
 -10   5   9      356.86      338.59     29.12 o 
  -9   5   9      465.87      417.04     31.34 o 
  -8   5   9     1345.74     1166.73     65.37 o 
  -7   5   9      675.74      715.86     43.99 o 
  -6   5   9     1230.51     1228.97    117.52 o 
  -5   5   9     1319.43     1273.18     47.15 o 
  -4   5   9      377.93      344.88     14.06 o 
  -3   5   9     1331.58     1283.19     32.52 o 
  -2   5   9     1321.60     1211.88     31.20 o 
  -1   5   9      851.75      792.65     22.30 o 
   0   5   9      749.56      775.51     26.98 o 
   1   5   9      338.39      373.72     48.89 o 
   2   5   9      430.45      439.34     29.85 o 
   3   5   9      213.90      224.19     17.08 o 
   4   5   9      174.52      196.91     24.19 o 
 -11   6   9       23.08       40.37     11.45 o 
 -10   6   9       57.37       49.73     11.52 o 
  -9   6   9       59.30      100.13     14.21 o 
  -8   6   9       74.24      149.43     16.86 o 
  -7   6   9      197.05      189.46     17.60 o 
  -6   6   9      228.02      221.57     18.86 o 
  -5   6   9      443.29      507.24     31.21 o 
  -4   6   9       39.93       41.01      6.55 o 
  -3   6   9        2.11       -1.74      2.88 o 
  -2   6   9       44.28       42.35      4.98 o 
  -1   6   9      244.96      237.54     10.18 o 
   0   6   9      104.37      108.21     11.52 o 
   1   6   9       47.34       39.35      8.80 o 
   2   6   9       71.45       69.30     11.79 o 
   3   6   9       27.29       27.38      9.23 o 
 -10   7   9      165.81      178.24     19.99 o 
  -9   7   9      165.81      171.70     18.52 o 
  -8   7   9      169.51      147.40     17.03 o 
  -7   7   9        0.57       -9.51      6.34 o 
  -6   7   9      108.85       81.77     12.88 o 
  -5   7   9      144.08      117.56     14.87 o 
  -4   7   9       27.37       25.00      8.93 o 
  -3   7   9      135.69      165.51     17.43 o 
  -2   7   9      147.37      118.98     16.60 o 
  -1   7   9      279.47      301.47     16.59 o 
   0   7   9       92.39      123.53     18.39 o 
   1   7   9       10.12       82.73     16.13 o 
   2   7   9       23.18       25.63     12.55 o 
 -10   8   9      429.20      453.39     31.90 o 
  -9   8   9      474.31      514.48     34.53 o 
  -8   8   9      392.59      441.34     30.61 o 
  -7   8   9      498.69      488.49     32.27 o 
  -6   8   9      359.73      308.91     23.74 o 
  -5   8   9      304.74      223.89     19.85 o 
  -4   8   9      203.63      184.15     17.60 o 
  -3   8   9      411.81      357.24     18.69 o 
  -2   8   9      393.28      350.39     18.65 o 
  -1   8   9      376.57      399.48     32.17 o 
   0   8   9      343.64      360.64     30.94 o 
   1   8   9      250.33      228.34     26.16 o 
  -9   9   9       68.60       58.33     13.55 o 
  -8   9   9      140.34      111.61     16.57 o 
  -7   9   9      154.26      160.68     18.49 o 
  -6   9   9      178.54      192.25     20.02 o 
  -5   9   9      166.71      165.46     18.33 o 
  -4   9   9      100.32       92.29     14.14 o 
  -3   9   9      104.17      113.68     11.38 o 
  -2   9   9      165.89      198.97     14.90 o 
  -1   9   9      103.51      122.60     19.22 o 
   0   9   9       85.35      115.50     19.89 o 
  -8  10   9        4.03        3.02      8.66 o 
  -7  10   9       51.34       59.16     13.38 o 
  -6  10   9      172.09      151.22     18.69 o 
  -5  10   9       94.61       70.61     14.14 o 
  -4  10   9       41.93       37.55     12.05 o 
  -3  10   9       21.24       12.25      8.33 o 
  -2  10   9       16.64       18.24      7.66 o 
  -1  10   9        8.01        2.32     10.69 o 
  -7  11   9      144.61      117.82     17.73 o 
  -6  11   9      189.12      155.67     19.35 o 
  -5  11   9      187.30      174.96     20.75 o 
  -4  11   9      105.95      126.09     17.69 o 
   1 -12  10        0.99        1.01      7.37 o 
  -2 -11  10       93.58       99.72     15.27 o 
  -1 -11  10       95.63       90.19     18.28 o 
   0 -11  10       30.25       28.66      8.71 o 
   1 -11  10      111.83      135.99     13.46 o 
   2 -11  10      131.07      105.47     16.60 o 
   3 -11  10       55.94       76.27     10.92 o 
  -4 -10  10      169.54      150.59     12.25 o 
  -3 -10  10      285.02      277.69     15.64 o 
  -2 -10  10      366.63      332.78     16.75 o 
  -1 -10  10      348.33      309.88     13.51 o 
   0 -10  10      358.28      329.48     16.23 o 
   1 -10  10      190.38      171.00     24.32 o 
   2 -10  10      207.17      155.02     19.19 o 
   3 -10  10      170.50      150.88     12.83 o 
   5 -10  10      138.62      125.42     17.69 o 
  -5  -9  10       53.66       60.96     11.15 o 
  -4  -9  10       65.47       50.58      8.28 o 
  -3  -9  10      135.10      110.25     10.06 o 
  -2  -9  10       28.07       23.84      5.49 o 
  -1  -9  10       37.80       39.80      6.02 o 
   0  -9  10       83.57      141.23      8.90 o 
   1  -9  10      118.22      154.01     10.79 o 
   2  -9  10      131.05      115.48      8.20 o 
   3  -9  10      149.29      163.22      9.43 o 
   4  -9  10      117.25      169.33     13.23 o 
   5  -9  10       49.29       56.48      8.53 o 
  -6  -8  10       85.97      102.25     12.79 o 
  -5  -8  10       41.77       42.91      9.46 o 
  -4  -8  10       55.83       46.81      7.60 o 
  -3  -8  10      185.75      190.61     10.42 o 
  -2  -8  10      208.51      173.12      9.93 o 
  -1  -8  10      169.80      158.30      9.42 o 
   0  -8  10      184.00      170.66      9.65 o 
   1  -8  10      120.65      126.80      8.44 o 
   2  -8  10       59.44       66.28      6.51 o 
   3  -8  10       22.40       16.95      4.14 o 
   4  -8  10        3.26        0.38      4.85 o 
   5  -8  10       20.62        4.43      5.83 o 
   6  -8  10       50.58       35.78      9.70 o 
  -7  -7  10      260.18      274.07     19.20 o 
  -6  -7  10      330.44      298.44     19.74 o 
  -5  -7  10      423.10      354.29     21.70 o 
  -4  -7  10      429.75      425.83     33.02 o 
  -3  -7  10      405.76      489.99     28.05 o 
  -2  -7  10      735.81      689.12     21.14 o 
  -1  -7  10      605.40      572.36     18.41 o 
   0  -7  10      673.32      648.76     23.44 o 
   1  -7  10      698.80      792.95     23.18 o 
   2  -7  10      543.30      514.65     14.87 o 
   3  -7  10      346.11      303.34     14.87 o 
   4  -7  10      260.80      265.44     20.10 o 
   5  -7  10      206.31      202.98     13.18 o 
   6  -7  10      118.88       94.78     12.83 o 
  -8  -6  10      107.76      110.08     13.45 o 
  -7  -6  10       29.36       33.89      9.04 o 
  -6  -6  10      170.33      162.53     22.36 o 
  -5  -6  10      171.82      179.89     14.81 o 
  -4  -6  10      339.81      308.14     14.91 o 
  -3  -6  10      117.88      109.29      9.31 o 
  -2  -6  10        1.21        3.61      3.66 o 
  -1  -6  10      127.64      125.92      8.07 o 
   0  -6  10      162.45      154.67      8.73 o 
   1  -6  10      199.01      189.03      9.34 o 
   2  -6  10      254.41      253.32      9.56 o 
   3  -6  10      171.20      157.65     10.70 o 
   4  -6  10      182.15      171.97     11.97 o 
   5  -6  10      154.99      138.84     11.52 o 
   6  -6  10       43.88       58.89     10.74 o 
  -8  -5  10       59.58       41.67     12.55 o 
  -7  -5  10      162.50      161.23     14.54 o 
  -6  -5  10      137.38      162.56     14.25 o 
  -5  -5  10      116.69      242.43     28.07 o 
  -4  -5  10        0.29        4.48      4.98 o 
  -3  -5  10        3.13      189.29     11.12 o 
  -2  -5  10      478.58      545.04     20.63 o 
  -1  -5  10      144.12      172.64     22.36 o 
   0  -5  10      372.54      422.05     17.28 o 
   1  -5  10      195.09      269.49     15.42 o 
   2  -5  10       45.50       53.18      5.61 o 
   3  -5  10       31.33       27.10      6.82 o 
   4  -5  10        0.55       -1.04      4.93 o 
   5  -5  10        7.92        6.48      6.19 o 
   6  -5  10        2.35        6.45      7.33 o 
  -9  -4  10      364.62      337.58     21.46 o 
  -8  -4  10      390.60      362.59     21.56 o 
  -7  -4  10      555.04      502.31     25.81 o 
  -6  -4  10      823.65      741.01     32.90 o 
  -5  -4  10     1519.46     1372.74     42.53 o 
  -4  -4  10     2260.07     2228.36     63.97 o 
  -3  -4  10      874.96      837.14     28.16 o 
  -2  -4  10      125.05      121.67     11.03 o 
  -1  -4  10      511.25      483.79     18.80 o 
   0  -4  10     1111.58     1089.77     34.33 o 
   1  -4  10     1105.50     1075.03     28.78 o 
   2  -4  10      613.99      594.41     18.35 o 
   3  -4  10      241.11      323.43     15.49 o 
   4  -4  10      247.89      296.67     15.45 o 
   5  -4  10      243.08      223.19     17.06 o 
   6  -4  10       46.04       72.86     23.74 o 
  -9  -3  10      181.92      178.83     21.23 o 
  -8  -3  10      155.50      143.29     20.22 o 
  -7  -3  10      204.36      211.28     15.64 o 
  -6  -3  10      530.60      657.86     29.86 o 
  -5  -3  10      238.02      274.40     14.96 o 
  -4  -3  10      574.16      575.75     27.47 o 
  -3  -3  10      188.45      323.04     14.51 o 
  -2  -3  10      412.22      502.15     33.69 o 
  -1  -3  10      604.56      611.22     21.96 o 
   0  -3  10      267.86      230.45      9.79 o 
   1  -3  10      776.31      756.70     21.82 o 
   2  -3  10      885.55      786.53     37.02 o 
   3  -3  10      394.59      381.61     25.04 o 
   4  -3  10      358.61      316.73     21.01 o 
   5  -3  10      134.22       97.01     20.52 o 
   6  -3  10       29.01       27.01      9.14 o 
 -10  -2  10        0.09       -7.54      6.41 o 
  -9  -2  10       92.93       85.10     11.67 o 
  -8  -2  10       35.12       34.02      8.66 o 
  -7  -2  10      153.68      123.40     12.30 o 
  -6  -2  10      289.75      307.29     18.45 o 
  -5  -2  10      272.68      253.03     12.91 o 
  -4  -2  10      288.88      297.03     17.91 o 
  -3  -2  10       55.69       58.82      7.10 o 
  -2  -2  10       47.66       45.12     10.49 o 
  -1  -2  10        0.21       13.27      3.29 o 
   0  -2  10      154.38      267.01     27.86 o 
   1  -2  10       51.11      103.14     10.93 o 
   2  -2  10        2.01       30.98      6.10 o 
   3  -2  10       12.68       93.22      9.11 o 
   4  -2  10        9.67      121.75     16.42 o 
   5  -2  10       16.39       34.26     24.55 o 
   6  -2  10        0.06        7.09      7.53 o 
 -10  -1  10      136.33      133.07     14.51 o 
  -9  -1  10      201.10      226.72     17.11 o 
  -8  -1  10      358.39      414.29     22.70 o 
  -7  -1  10      668.66      619.82     28.94 o 
  -6  -1  10      901.29      989.41     36.81 o 
  -5  -1  10     1446.99     1512.60     45.55 o 
  -4  -1  10     1522.30     1454.95     43.67 o 
  -3  -1  10     1056.04     1131.22     35.24 o 
  -2  -1  10     1591.92     1561.58     46.02 o 
  -1  -1  10      621.21      602.83     19.59 o 
   0  -1  10      536.23      527.97     16.46 o 
   1  -1  10      738.15      723.41     20.95 o 
   2  -1  10      483.66      453.34     18.77 o 
   3  -1  10      518.21      466.64     26.29 o 
   4  -1  10      444.20      455.58     24.65 o 
   5  -1  10      346.66      303.95     20.75 o 
   6  -1  10      100.17      113.83     14.65 o 
 -10   0  10      258.66      258.77     18.63 o 
  -9   0  10      303.91      263.13     17.90 o 
  -8   0  10      436.40      404.43     43.29 o 
  -7   0  10      379.02      359.08     20.41 o 
  -6   0  10      294.64      299.78     14.08 o 
  -5   0  10      934.44      831.19     39.44 o 
  -4   0  10      863.11      880.13     28.83 o 
  -3   0  10      657.31      795.46     26.43 o 
  -2   0  10     1010.68     1013.01     26.80 o 
  -1   0  10      908.15      843.75     23.19 o 
   0   0  10      610.81      743.79     21.25 o 
   1   0  10      477.02      544.85     20.70 o 
   2   0  10      425.31      401.31     17.59 o 
   3   0  10      446.41      458.27     28.90 o 
   4   0  10      213.31      203.64     17.33 o 
   5   0  10      196.60      201.22     17.38 o 
 -10   1  10       22.17       45.72      9.92 o 
  -9   1  10        0.12       33.54     13.86 o 
  -8   1  10        8.09       58.40     18.36 o 
  -7   1  10       16.72       19.29      7.23 o 
  -6   1  10       83.35       87.23     12.44 o 
  -5   1  10        7.67        7.78      5.81 o 
  -4   1  10        0.14       -4.28      7.59 o 
  -3   1  10        0.02       -1.36      4.72 o 
  -2   1  10       11.62       12.46      4.16 o 
  -1   1  10       11.20       17.26      3.88 o 
   0   1  10       22.11       27.23      4.97 o 
   1   1  10       27.47       22.58      5.62 o 
   2   1  10       45.57       50.37      9.90 o 
   3   1  10        3.15        9.70      5.30 o 
   4   1  10        0.14        5.13      6.88 o 
   5   1  10        0.01        4.65      8.02 o 
 -10   2  10      238.37      234.14     18.11 o 
  -9   2  10      426.52      375.15     21.78 o 
  -8   2  10      640.64      660.32     43.86 o 
  -7   2  10      649.12      609.03     40.80 o 
  -6   2  10      526.19      527.62     42.98 o 
  -5   2  10      572.16      596.79     26.71 o 
  -4   2  10      801.93      756.20     65.75 o 
  -3   2  10     1180.90     1272.95     46.49 o 
  -2   2  10     1723.12     1796.01     63.73 o 
  -1   2  10      252.86      247.10     14.71 o 
   0   2  10      420.79      424.32     21.97 o 
   1   2  10      343.24      416.27     17.81 o 
   2   2  10      172.51      174.32     12.85 o 
   3   2  10      273.38      282.97     21.98 o 
   4   2  10      150.66      141.47     15.39 o 
   5   2  10      112.14      113.97     14.46 o 
 -11   3  10      201.37      188.99     16.67 o 
 -10   3  10      330.50      322.13     20.63 o 
  -9   3  10      373.73      334.48     28.65 o 
  -8   3  10      367.49      363.06     28.98 o 
  -7   3  10      500.87      468.47     33.83 o 
  -6   3  10      363.81      348.12     38.20 o 
  -5   3  10      789.25      740.87     31.30 o 
  -4   3  10      405.75      414.71     20.66 o 
  -3   3  10      582.16      517.19     18.83 o 
  -2   3  10     2476.30     2356.54     66.66 o 
  -1   3  10     2180.60     2168.72     62.17 o 
   0   3  10     1301.15     1288.95     40.31 o 
   1   3  10     1013.69      931.90     38.99 o 
   2   3  10      365.63      332.21     19.93 o 
   3   3  10      260.88      266.25     18.56 o 
   4   3  10      139.06      174.65     16.55 o 
 -11   4  10       15.07       17.06     12.35 o 
 -10   4  10        4.23        1.26      9.10 o 
  -9   4  10        6.24       12.18     10.03 o 
  -8   4  10        0.07       12.95      9.76 o 
  -7   4  10        1.33       27.62     10.62 o 
  -6   4  10       87.00      378.33     42.15 o 
  -5   4  10       30.91      185.80     16.02 o 
  -4   4  10       29.41       36.95      5.30 o 
  -3   4  10        4.65       33.20      7.22 o 
  -2   4  10       75.27      157.66     16.77 o 
  -1   4  10      549.96      556.99     17.48 o 
   0   4  10      223.88      221.83     12.53 o 
   1   4  10      103.12      109.85      9.95 o 
   2   4  10       69.74       69.80     11.02 o 
   3   4  10        0.06       -4.15      5.22 o 
  -9   5  10      363.14      307.62     26.76 o 
  -8   5  10      272.89      277.11     25.23 o 
  -7   5  10      269.07      259.02     24.17 o 
  -6   5  10      332.79      327.03     17.81 o 
  -5   5  10      586.69      565.17     25.32 o 
  -4   5  10       42.59       42.93      4.96 o 
  -3   5  10       36.22       46.79      5.70 o 
  -2   5  10      663.30      630.64     29.78 o 
  -1   5  10      392.72      389.14     13.82 o 
   0   5  10      303.83      326.71     15.72 o 
   1   5  10       93.69      120.89     13.00 o 
   2   5  10       61.64       63.71     11.12 o 
   3   5  10      201.03      216.68     18.23 o 
 -10   6  10      231.46      244.51     21.68 o 
  -9   6  10      461.07      463.95     31.14 o 
  -8   6  10      545.51      516.01     32.93 o 
  -7   6  10      605.38      552.13     34.33 o 
  -6   6  10      735.12      746.14     41.93 o 
  -5   6  10      320.41      282.32     21.78 o 
  -4   6  10      431.80      395.02     19.11 o 
  -3   6  10      462.78      492.45     22.17 o 
  -2   6  10      592.73      572.61     23.49 o 
  -1   6  10      531.53      517.27     19.05 o 
   0   6  10      439.46      421.00     22.42 o 
   1   6  10      436.34      421.14     23.50 o 
   2   6  10      191.78      173.85     25.02 o 
 -10   7  10        0.10       -5.71      7.70 o 
  -9   7  10       35.33       40.87     11.72 o 
  -8   7  10      141.24      134.12     16.96 o 
  -7   7  10      206.68      211.54     19.85 o 
  -6   7  10       82.00       65.00     12.98 o 
  -5   7  10       81.46       83.53     13.41 o 
  -4   7  10       24.97       27.78      6.82 o 
  -3   7  10        3.44       13.13      9.23 o 
  -2   7  10       18.18       29.48      7.06 o 
  -1   7  10       45.37       38.84     12.15 o 
   0   7  10       29.35       50.06     14.71 o 
   1   7  10      137.22      208.75     25.26 o 
  -9   8  10      341.81      324.25     26.72 o 
  -8   8  10      170.68      202.61     20.92 o 
  -7   8  10      287.15      273.69     23.77 o 
  -6   8  10      370.22      385.87     28.29 o 
  -5   8  10      132.78      110.95     15.14 o 
  -4   8  10       97.26       88.91     13.64 o 
  -3   8  10      190.46      172.01     17.60 o 
  -2   8  10      161.75      149.40     12.86 o 
  -1   8  10      103.96      109.26     18.62 o 
   0   8  10       56.18       60.42     16.13 o 
  -9   9  10      255.47      217.09     22.21 o 
  -8   9  10      357.05      313.69     26.03 o 
  -7   9  10      218.13      226.61     21.84 o 
  -6   9  10      363.42      369.20     27.99 o 
  -5   9  10      484.55      516.37     34.10 o 
  -4   9  10      423.64      490.38     32.67 o 
  -3   9  10      465.60      499.24     24.50 o 
  -2   9  10      483.39      491.64     37.51 o 
  -1   9  10      232.05      218.65     25.99 o 
  -7  10  10       56.78       42.76     12.48 o 
  -6  10  10       34.11       32.50     11.98 o 
  -5  10  10      157.84      170.31     19.72 o 
  -4  10  10      144.76      133.09     17.53 o 
  -3  10  10      100.79      103.04     12.32 o 
  -1 -11  11        4.91        8.35      7.72 o 
   0 -11  11       65.21       56.23     10.35 o 
   1 -11  11       47.01       48.70     15.25 o 
   2 -11  11        3.56       12.75      7.08 o 
  -3 -10  11      163.72      158.16     12.75 o 
  -2 -10  11       80.81      108.16      9.17 o 
  -1 -10  11       24.52       19.07      5.98 o 
   0 -10  11       65.14       57.85      7.24 o 
   1 -10  11       54.17       49.08     10.04 o 
   2 -10  11       33.68       15.45      7.18 o 
  -4  -9  11      105.01      110.44     10.73 o 
  -3  -9  11      285.81      278.89     13.29 o 
  -2  -9  11      149.94      154.45     10.19 o 
  -1  -9  11      145.81      176.08     10.37 o 
   0  -9  11      339.53      329.05     13.90 o 
   1  -9  11      291.81      269.20     12.35 o 
   2  -9  11      213.54      220.58     11.21 o 
   3  -9  11      159.27      247.57     17.72 o 
   4  -9  11      174.67      198.79     17.17 o 
  -5  -8  11       51.09       49.34     10.49 o 
  -4  -8  11        1.35       -4.84      9.25 o 
  -3  -8  11        9.15       11.04      4.95 o 
  -2  -8  11        7.37       13.06      4.95 o 
  -1  -8  11        8.38        4.29      4.62 o 
   0  -8  11      113.56      100.66     16.06 o 
   1  -8  11       43.11       42.59      6.22 o 
   2  -8  11       51.11       50.82      6.28 o 
   3  -8  11       14.47       12.84      9.36 o 
   4  -8  11       55.44       47.28     10.43 o 
   5  -8  11       31.80       16.08      7.08 o 
  -6  -7  11      146.27      146.35     14.70 o 
  -5  -7  11       79.35       78.05     11.65 o 
  -4  -7  11      147.89      181.47     17.01 o 
  -3  -7  11      244.08      287.01     15.16 o 
  -2  -7  11       85.37       94.35      7.95 o 
  -1  -7  11      328.12      346.41     13.78 o 
   0  -7  11      208.86      256.43     11.60 o 
   1  -7  11      169.68      222.51     10.79 o 
   2  -7  11       76.43       70.91      6.69 o 
   3  -7  11       64.86       77.87     11.30 o 
   4  -7  11       61.80       80.30      9.16 o 
   5  -7  11       30.01       29.80     10.29 o 
  -7  -6  11      122.28      106.57     13.34 o 
  -6  -6  11      420.47      416.72     23.81 o 
  -5  -6  11      696.39      646.24     30.97 o 
  -4  -6  11      730.71      656.59     24.97 o 
  -3  -6  11      804.31      723.71     26.47 o 
  -2  -6  11      110.75       91.79      9.05 o 
  -1  -6  11      286.32      278.81     14.36 o 
   0  -6  11     1121.65     1018.15     33.58 o 
   1  -6  11      515.46      477.85     19.54 o 
   2  -6  11      402.02      382.67     16.96 o 
   3  -6  11      282.28      261.19     15.68 o 
   4  -6  11      263.51      212.66     13.45 o 
   5  -6  11      151.30      160.62     14.64 o 
  -8  -5  11        9.93        0.77      7.18 o 
  -7  -5  11       25.56       24.59     10.31 o 
  -6  -5  11      149.90      175.29     15.18 o 
  -5  -5  11      437.02      419.70     20.23 o 
  -4  -5  11      234.20      379.31     17.39 o 
  -3  -5  11     1255.97     1371.63     42.82 o 
  -2  -5  11      972.69      923.61     31.20 o 
  -1  -5  11      199.54      167.50     30.30 o 
   0  -5  11      161.50      233.96     19.14 o 
   1  -5  11       61.73       72.20      9.08 o 
   2  -5  11      200.48      194.56     11.96 o 
   3  -5  11      133.48      136.22     22.47 o 
   4  -5  11       71.91       66.02      8.79 o 
   5  -5  11       41.14       20.76      7.10 o 
  -8  -4  11      150.54      129.84     18.96 o 
  -7  -4  11       85.85       68.11     10.74 o 
  -6  -4  11      231.63      201.09     16.14 o 
  -5  -4  11       10.28       22.67      6.13 o 
  -4  -4  11        3.92       -0.49      4.59 o 
  -3  -4  11       32.58       25.30     10.41 o 
  -2  -4  11       91.48       84.91      8.75 o 
  -1  -4  11      133.15      145.70     10.37 o 
   0  -4  11      319.60      312.43     14.79 o 
   1  -4  11      300.59      318.40     14.78 o 
   2  -4  11      190.69      214.11     12.99 o 
   3  -4  11       41.19       86.04     13.32 o 
   4  -4  11       29.68       35.98      7.81 o 
   5  -4  11       21.78       48.55     10.45 o 
  -9  -3  11      223.14      197.38     20.95 o 
  -8  -3  11      287.78      282.78     19.32 o 
  -7  -3  11      550.28      561.04     28.14 o 
  -6  -3  11      747.02      698.67     38.26 o 
  -5  -3  11      579.98      566.78     26.13 o 
  -4  -3  11      737.18      858.68     33.45 o 
  -3  -3  11     1238.58     1349.63     41.80 o 
  -2  -3  11      733.24      684.21     35.44 o 
  -1  -3  11      815.35      782.56     26.99 o 
   0  -3  11     1007.64     1003.37     32.64 o 
   1  -3  11      864.79      890.63     25.22 o 
   2  -3  11     1118.39     1065.13     50.26 o 
   3  -3  11      611.28      595.58     23.83 o 
   4  -3  11      300.76      269.35     15.29 o 
   5  -3  11      119.37      115.53     13.98 o 
  -9  -2  11       71.96       43.72     10.18 o 
  -8  -2  11       34.90       25.96      8.22 o 
  -7  -2  11       44.51       54.21     12.13 o 
  -6  -2  11       98.38       95.01     10.56 o 
  -5  -2  11      634.02      620.26     32.42 o 
  -4  -2  11      505.30      465.80     19.00 o 
  -3  -2  11      428.04      393.94     16.93 o 
  -2  -2  11      702.96      657.28     23.70 o 
  -1  -2  11      255.73      355.79     21.47 o 
   0  -2  11      509.21      529.74     17.78 o 
   1  -2  11      244.07      255.07     13.21 o 
   2  -2  11      167.99      169.91     11.62 o 
   3  -2  11      380.65      457.36     22.27 o 
   4  -2  11      155.40      160.21     15.00 o 
   5  -2  11       70.16       54.34     11.41 o 
 -10  -1  11        1.91       17.51      8.26 o 
  -9  -1  11        0.63        5.62      7.50 o 
  -8  -1  11       92.47      102.25     12.44 o 
  -7  -1  11      165.16      233.02     16.51 o 
  -6  -1  11      180.98      260.02     13.76 o 
  -5  -1  11      138.09      177.04     11.59 o 
  -4  -1  11      373.55      376.93     17.31 o 
  -3  -1  11       14.76       12.07      4.91 o 
  -2  -1  11        3.91        6.62      4.69 o 
  -1  -1  11       90.11      105.36      8.57 o 
   0  -1  11       38.00       45.62      5.29 o 
   1  -1  11       30.07       31.38      6.10 o 
   2  -1  11       42.01       43.03      7.08 o 
   3  -1  11       17.78       19.44      6.55 o 
   4  -1  11       14.25       16.30      8.18 o 
   5  -1  11        2.29        1.87      7.64 o 
 -10   0  11      438.97      420.00     32.14 o 
  -9   0  11      503.39      479.78     25.80 o 
  -8   0  11      459.47      392.44     22.30 o 
  -7   0  11     1105.88     1083.44     74.65 o 
  -6   0  11     1087.77     1016.49     33.70 o 
  -5   0  11     1211.93     1182.53     37.41 o 
  -4   0  11      926.54      893.19     33.56 o 
  -3   0  11      884.50      844.74     82.91 o 
  -2   0  11      536.41      506.20     19.63 o 
  -1   0  11      350.02      401.06     17.66 o 
   0   0  11      488.81      554.95     20.09 o 
   1   0  11      479.57      506.27     20.30 o 
   2   0  11      304.66      315.56     17.49 o 
   3   0  11      367.44      384.25     18.53 o 
   4   0  11      163.15      159.01     15.42 o 
   5   0  11       69.10       67.08     12.24 o 
 -10   1  11      173.27      208.60     17.74 o 
  -9   1  11      250.31      238.83     17.78 o 
  -8   1  11      208.81      210.52     21.38 o 
  -7   1  11      505.34      463.36     24.12 o 
  -6   1  11     1611.32     1499.63     58.71 o 
  -5   1  11     1277.37     1228.89     38.62 o 
  -4   1  11      978.41      953.31     35.78 o 
  -3   1  11      642.65      597.19     40.07 o 
  -2   1  11      757.38      677.59     23.79 o 
  -1   1  11      441.52      446.66     15.01 o 
   0   1  11      238.79      218.04      9.85 o 
   1   1  11      106.41       84.68     15.80 o 
   2   1  11      121.96      119.75     10.58 o 
   3   1  11      167.73      159.63     14.28 o 
   4   1  11       98.07       86.85     14.21 o 
 -10   2  11       38.19       35.36     10.03 o 
  -9   2  11       28.90       39.32      9.44 o 
  -8   2  11        0.33       -0.76      6.07 o 
  -7   2  11        4.99        2.52      4.02 o 
  -6   2  11        5.33        7.95      5.51 o 
  -5   2  11        0.87        2.44      4.94 o 
  -4   2  11       38.50       70.55     29.28 o 
  -3   2  11       29.57      105.97     16.67 o 
  -2   2  11      143.75      175.74     12.62 o 
  -1   2  11      101.70      155.22     10.27 o 
   0   2  11       37.63       80.04     20.12 o 
   1   2  11       12.81       27.51      6.49 o 
   2   2  11        4.00        3.39      5.78 o 
   3   2  11        0.99       -6.20      6.68 o 
   4   2  11        0.41       -3.12     10.29 o 
 -10   3  11      366.73      319.27     25.68 o 
  -9   3  11      383.67      353.60     30.48 o 
  -8   3  11      301.62      268.15     25.50 o 
  -7   3  11      594.74      599.79     28.20 o 
  -6   3  11      992.23      846.15     35.85 o 
  -5   3  11      717.93      718.92     31.43 o 
  -4   3  11      680.10      661.70     29.57 o 
  -3   3  11      470.97      443.58     25.55 o 
  -2   3  11     1342.83     1318.11     40.70 o 
  -1   3  11     1696.94     1642.86     41.33 o 
   0   3  11      586.71      530.94     37.76 o 
   1   3  11      200.20      205.05     15.71 o 
   2   3  11      128.88      136.94     13.95 o 
   3   3  11      160.42      170.86     18.84 o 
 -10   4  11      132.17       98.97     18.13 o 
  -9   4  11      278.06      239.16     24.57 o 
  -8   4  11      358.38      360.90     30.48 o 
  -7   4  11      508.50      549.67     26.18 o 
  -6   4  11      715.28      792.15     33.97 o 
  -5   4  11      447.25      458.27     22.88 o 
  -4   4  11      678.36      831.19     35.03 o 
  -3   4  11      813.64      809.24     27.19 o 
  -2   4  11      237.84      230.80     10.32 o 
  -1   4  11      199.30      178.77      9.30 o 
   0   4  11      377.34      385.85     17.63 o 
   1   4  11      312.32      322.27     16.61 o 
   2   4  11      152.08      148.76     14.96 o 
   3   4  11       90.22      102.22     18.99 o 
  -7   5  11        1.88       -1.50      5.62 o 
  -6   5  11       19.75       26.68      7.33 o 
  -5   5  11        4.52        3.32      5.26 o 
  -4   5  11       16.10       17.75      5.27 o 
  -3   5  11       21.78       16.24      4.37 o 
  -2   5  11        1.05       -0.04      3.65 o 
  -1   5  11        0.76        4.85      6.35 o 
   0   5  11        1.52        2.81      5.50 o 
   1   5  11       27.33       25.31      8.92 o 
   2   5  11       11.39       30.20      9.41 o 
 -10   6  11      167.37      183.02     20.38 o 
  -9   6  11      430.46      394.47     29.15 o 
  -8   6  11      493.31      472.95     32.27 o 
  -7   6  11      242.07      233.59     21.18 o 
  -6   6  11      273.63      387.59     27.69 o 
  -5   6  11       37.12       33.27     10.03 o 
  -4   6  11       95.17       85.69     13.94 o 
  -3   6  11      176.13      181.93     13.16 o 
  -2   6  11      180.32      170.14     12.91 o 
  -1   6  11      174.57      157.10     20.05 o 
   0   6  11      199.65      203.84     23.54 o 
   1   6  11      123.09      128.25     20.38 o 
  -9   7  11      265.46      286.34     24.80 o 
  -8   7  11      415.79      410.67     30.18 o 
  -7   7  11      543.95      497.85     33.83 o 
  -6   7  11      522.83      497.48     33.17 o 
  -5   7  11      399.61      376.14     27.06 o 
  -4   7  11      332.74      345.65     27.17 o 
  -3   7  11      224.30      201.29     13.99 o 
  -2   7  11      223.99      199.62     23.49 o 
  -1   7  11      215.07      222.83     24.70 o 
   0   7  11      153.00      158.76     22.18 o 
  -9   8  11        0.06        0.66      8.03 o 
  -8   8  11       20.35       40.44     12.58 o 
  -7   8  11       97.42      109.42     16.70 o 
  -6   8  11       37.02       28.78     11.72 o 
  -5   8  11       15.31       10.72      9.73 o 
  -4   8  11       21.99        9.40      9.66 o 
  -3   8  11        0.66       -3.97      5.76 o 
  -2   8  11        4.27       -4.61      9.36 o 
  -1   8  11       15.16       11.79     11.75 o 
  -7   9  11      103.77       88.01     15.57 o 
  -6   9  11       66.58       41.43     12.55 o 
  -5   9  11      115.58      132.20     17.63 o 
  -4   9  11      164.08      186.05     20.18 o 
  -3   9  11       96.58       94.57     11.40 o 
  -2 -10  12        0.72       -4.32      5.49 o 
  -1 -10  12       13.21       13.76      6.21 o 
   0 -10  12        0.79        3.36      5.07 o 
   1 -10  12        0.01       -3.46      4.65 o 
   2 -10  12        0.04        9.13      6.95 o 
  -4  -9  12      133.59      126.62     22.91 o 
  -3  -9  12      165.16      147.91     12.37 o 
  -2  -9  12      170.49      162.10     10.81 o 
  -1  -9  12      107.34       98.15      8.72 o 
   0  -9  12      219.22      194.92     11.30 o 
   1  -9  12      109.88      118.16      9.10 o 
   2  -9  12       54.01      150.32     17.14 o 
   3  -9  12       92.74      112.45     14.04 o 
  -5  -8  12      141.13      166.01     23.75 o 
  -4  -8  12      216.17      217.36     14.17 o 
  -3  -8  12      205.07      183.81     13.23 o 
  -2  -8  12      171.01      177.57     12.84 o 
  -1  -8  12      183.88      188.95     10.90 o 
   0  -8  12      280.34      272.04     12.75 o 
   1  -8  12      235.65      229.23     11.79 o 
   2  -8  12       73.91       64.70     11.46 o 
   3  -8  12      149.69      149.06     15.65 o 
   4  -8  12      126.57      101.42     13.83 o 
  -6  -7  12       34.11       47.04     10.49 o 
  -5  -7  12        4.16        6.12      6.89 o 
  -4  -7  12        4.73        7.90      5.97 o 
  -3  -7  12        7.65        6.87      6.08 o 
  -2  -7  12       99.10      121.15     10.54 o 
  -1  -7  12        0.08       65.70      8.58 o 
   0  -7  12       27.71       66.59      8.79 o 
   1  -7  12        6.04        9.73      5.65 o 
   2  -7  12        5.74       23.21      9.03 o 
   3  -7  12       16.12       41.96     15.45 o 
   4  -7  12       21.82       21.85     10.57 o 
  -7  -6  12      126.18      114.37     14.36 o 
  -6  -6  12      142.01      123.38     14.20 o 
  -5  -6  12      215.23      216.58     13.95 o 
  -4  -6  12      270.44      238.54     14.33 o 
  -3  -6  12      414.03      363.03     17.43 o 
  -2  -6  12      188.85      189.74     12.92 o 
  -1  -6  12       35.84       12.29      5.04 o 
   0  -6  12      206.34      197.63     12.77 o 
   1  -6  12      130.79      137.16     10.83 o 
   2  -6  12       79.31       60.38     11.01 o 
   3  -6  12       91.53       98.82     13.14 o 
   4  -6  12       32.55       45.82     10.80 o 
  -7  -5  12      333.78      338.88     21.86 o 
  -6  -5  12      429.64      381.57     22.86 o 
  -5  -5  12      448.57      463.52     20.35 o 
  -4  -5  12      557.39      655.00     25.40 o 
  -3  -5  12      677.69      611.62     24.25 o 
  -2  -5  12      559.11      554.63     22.33 o 
  -1  -5  12      249.63      319.63     15.99 o 
   0  -5  12      176.69      204.53     12.59 o 
   1  -5  12      249.66      227.68     13.12 o 
   2  -5  12      236.02      239.78     29.66 o 
   3  -5  12      347.81      324.36     29.90 o 
   4  -5  12      183.49      171.85     15.50 o 
  -8  -4  12        0.75        1.16      7.25 o 
  -7  -4  12       34.41       25.27     17.15 o 
  -6  -4  12       91.67       96.47     12.35 o 
  -5  -4  12      106.07      100.85     10.01 o 
  -4  -4  12       40.53       36.72      7.25 o 
  -3  -4  12        6.57       -0.06      4.64 o 
  -2  -4  12       30.22       29.05      6.04 o 
  -1  -4  12       88.25       83.07      8.88 o 
   0  -4  12       32.69       42.61      7.00 o 
   1  -4  12       82.36       71.31     10.80 o 
   2  -4  12       36.55       49.14     10.25 o 
   3  -4  12      113.08       88.23      9.78 o 
   4  -4  12      157.20      163.03     12.95 o 
  -8  -3  12       65.58       70.16     11.55 o 
  -7  -3  12      176.47      176.19     21.53 o 
  -6  -3  12      205.93      206.42     13.19 o 
  -5  -3  12      284.99      303.78     15.60 o 
  -4  -3  12      405.17      501.35     20.73 o 
  -3  -3  12      265.58      218.43     12.83 o 
  -2  -3  12       68.44       71.15      8.19 o 
  -1  -3  12      359.67      406.81     17.82 o 
   0  -3  12      205.44      233.81     14.39 o 
   1  -3  12       49.75       50.19     10.13 o 
   2  -3  12       74.59       83.01      9.10 o 
   3  -3  12       68.81       57.52      8.62 o 
   4  -3  12       31.04       40.39      8.41 o 
  -9  -2  12      322.16      300.96     27.87 o 
  -8  -2  12      105.78      105.72     13.25 o 
  -7  -2  12      272.37      253.58     18.47 o 
  -6  -2  12      627.38      588.35     30.04 o 
  -5  -2  12      432.07      404.52     18.25 o 
  -4  -2  12      647.13      599.20     23.16 o 
  -3  -2  12      657.00      655.56     24.45 o 
  -2  -2  12      630.93      681.11     25.05 o 
  -1  -2  12      644.01      641.64     23.96 o 
   0  -2  12      536.47      491.28     19.83 o 
   1  -2  12      435.15      432.43     24.43 o 
   2  -2  12      252.19      333.76     16.45 o 
   3  -2  12      286.94      310.23     16.45 o 
   4  -2  12      261.09      241.42     15.72 o 
  -9  -1  12      163.52      180.94     29.31 o 
  -8  -1  12      195.35      211.87     19.79 o 
  -7  -1  12      186.14      252.33     17.76 o 
  -6  -1  12      353.95      316.86     34.75 o 
  -5  -1  12      491.19      487.07     29.75 o 
  -4  -1  12       82.34       95.55     17.10 o 
  -3  -1  12      323.68      270.79     36.12 o 
  -2  -1  12      256.44      230.31     12.73 o 
  -1  -1  12       84.38       79.07      8.18 o 
   0  -1  12      126.68      156.98     14.26 o 
   1  -1  12      120.48      101.01      9.37 o 
   2  -1  12      139.28      124.73     10.96 o 
   3  -1  12      165.29      145.64     13.83 o 
   4  -1  12       94.63       95.94     13.03 o 
  -9   0  12       11.80        6.83     10.81 o 
  -8   0  12       16.94        5.42      6.95 o 
  -7   0  12      106.70      102.53     15.52 o 
  -6   0  12      167.66      194.91     13.13 o 
  -5   0  12       49.42       78.98      9.76 o 
  -4   0  12       23.48       39.71      6.89 o 
  -3   0  12        7.44        1.46      7.61 o 
  -2   0  12        4.55       45.09      9.39 o 
  -1   0  12      187.92      270.78     24.28 o 
   0   0  12       26.50       26.62      6.05 o 
   1   0  12       18.71       13.86      5.78 o 
   2   0  12       25.17       52.23      8.12 o 
   3   0  12       18.03       44.98      8.28 o 
   4   0  12       10.86       13.20      8.45 o 
  -9   1  12      280.26      257.82     19.00 o 
  -8   1  12      374.54      350.01     21.57 o 
  -7   1  12      462.50      496.49     20.81 o 
  -6   1  12      944.28      874.85     34.19 o 
  -5   1  12      704.99      651.68     24.46 o 
  -4   1  12      288.26      331.64     15.87 o 
  -3   1  12      595.25      565.38     21.70 o 
  -2   1  12      369.00      396.92     17.07 o 
  -1   1  12      833.88      805.75     38.72 o 
   0   1  12      699.16      722.68     32.39 o 
   1   1  12      268.45      278.07     15.04 o 
   2   1  12      441.47      410.52     19.55 o 
   3   1  12      290.62      285.67     20.03 o 
 -10   2  12      168.61      197.88     17.95 o 
  -9   2  12      143.24      151.61     15.18 o 
  -8   2  12      154.58      168.14     15.99 o 
  -7   2  12      115.80      113.49     13.01 o 
  -6   2  12      146.65      147.93     20.65 o 
  -5   2  12      192.83      227.38     24.57 o 
  -2   2  12      142.86      138.40     12.96 o 
  -1   2  12       89.81      159.94      9.00 o 
   0   2  12      745.47      726.73     26.72 o 
   1   2  12      642.64      615.53     24.66 o 
   2   2  12      349.76      355.25     36.45 o 
   3   2  12      162.77      161.09     25.65 o 
 -10   3  12       40.73       45.49     10.49 o 
  -9   3  12        2.79       -8.14      6.46 o 
  -8   3  12       64.03       41.86     13.45 o 
  -7   3  12       47.31       45.77      9.18 o 
  -6   3  12      117.19      122.32     13.59 o 
  -5   3  12       10.06        4.70      9.46 o 
  -4   3  12       22.34       16.95      7.44 o 
  -3   3  12        0.10        3.21      9.36 o 
  -2   3  12       36.51       44.34      8.62 o 
  -1   3  12       40.22       31.74      7.96 o 
   0   3  12        9.75        5.74      4.66 o 
   1   3  12        2.37       10.36      8.45 o 
   2   3  12        2.21        2.60      7.42 o 
  -9   4  12      174.71      165.36     22.31 o 
  -8   4  12      288.44      338.43     30.54 o 
  -7   4  12      354.78      348.40     20.44 o 
  -6   4  12      396.10      372.64     21.06 o 
  -5   4  12      565.93      630.64     29.33 o 
  -4   4  12      354.03      369.91     20.92 o 
  -3   4  12      635.12      586.68     27.95 o 
  -2   4  12      141.55      155.11      9.01 o 
  -1   4  12      171.09      201.20     12.47 o 
   0   4  12      323.21      303.78     15.97 o 
   1   4  12      221.72      194.58     15.60 o 
   2   4  12      218.07      218.97     34.21 o 
  -6   5  12      492.77      503.65     25.22 o 
  -5   5  12      327.89      306.78     14.82 o 
  -4   5  12      229.59      208.87     11.98 o 
  -3   5  12      285.01      244.15     12.80 o 
  -2   5  12      185.71      167.17     12.24 o 
  -1   5  12       97.65      133.88     10.93 o 
   0   5  12      161.16      144.29     11.78 o 
   1   5  12      116.38      138.09     14.82 o 
  -9   6  12        0.19       -7.80      7.57 o 
  -8   6  12       30.47       69.88     14.04 o 
  -7   6  12        0.12       31.51     11.32 o 
  -6   6  12        0.84       -9.76      6.51 o 
  -5   6  12       10.99       15.50      9.63 o 
  -4   6  12        0.07        1.39      7.83 o 
  -3   6  12        0.70       -2.94      5.13 o 
  -2   6  12        1.51      -10.59      8.03 o 
  -1   6  12        4.50       -8.73      8.33 o 
   0   6  12        0.09      -10.52      9.23 o 
  -8   7  12      206.76      214.96     22.41 o 
  -7   7  12      473.37      449.18     32.24 o 
  -6   7  12      334.83      351.91     27.55 o 
  -5   7  12      224.11      245.07     22.54 o 
  -4   7  12      362.91      388.96     28.35 o 
  -3   7  12      321.47      299.29     17.76 o 
  -2   7  12      164.96      149.13     20.05 o 
  -1   7  12      232.34      249.85     26.03 o 
  -7   8  12      213.90      217.02     22.54 o 
  -6   8  12      126.47      125.96     17.36 o 
  -5   8  12       78.79       65.37     13.88 o 
  -4   8  12      194.30      170.91     19.79 o 
  -3   8  12      359.25      365.59     33.65 o 
  -2  -9  13        4.51        5.71      6.54 o 
  -1  -9  13        2.57        0.60      5.65 o 
   0  -9  13        5.64       18.52      6.87 o 
   1  -9  13        2.18       52.70      9.08 o 
  -4  -8  13      207.41      196.25     14.35 o 
  -3  -8  13      195.09      171.15     13.53 o 
  -2  -8  13      170.92      173.43     13.41 o 
  -1  -8  13       92.26      105.42     11.92 o 
   0  -8  13       68.82       72.13      9.71 o 
   1  -8  13      141.38      134.65     11.93 o 
   2  -8  13      154.22      134.70     28.15 o 
  -5  -7  13       67.25       57.55     11.73 o 
  -4  -7  13      306.04      283.93     16.37 o 
  -3  -7  13      284.62      322.64     17.23 o 
  -2  -7  13      428.54      502.65     21.93 o 
  -1  -7  13      601.91      593.07     30.88 o 
   0  -7  13      161.12      155.19     12.19 o 
   1  -7  13      121.52      171.66     20.28 o 
   2  -7  13      162.77      161.89     16.56 o 
   3  -7  13      148.63      134.34     24.20 o 
  -6  -6  13       26.05       13.78      8.78 o 
  -5  -6  13        0.31        0.46      8.97 o 
  -4  -6  13        2.11        0.87      5.71 o 
  -3  -6  13       34.85       24.81      8.17 o 
  -2  -6  13       75.12       94.96     10.35 o 
  -1  -6  13      434.59      391.22     22.19 o 
   0  -6  13      142.46      136.76     11.35 o 
   1  -6  13        6.51       15.13     13.68 o 
   2  -6  13        0.24       -2.24      7.48 o 
   3  -6  13        0.11       10.41      8.63 o 
  -7  -5  13       89.80       70.30     12.71 o 
  -6  -5  13      142.79      149.17     15.57 o 
  -5  -5  13      189.96      217.25     14.18 o 
  -4  -5  13      236.66      227.07     14.50 o 
  -3  -5  13       40.69       91.13     10.59 o 
  -2  -5  13      195.87      249.92     19.01 o 
  -1  -5  13      247.75      259.14     14.94 o 
   0  -5  13      125.28      123.27     13.03 o 
   1  -5  13       71.08       82.90     12.38 o 
   2  -5  13      141.07      121.13     16.52 o 
   3  -5  13      205.54      203.19     25.23 o 
  -7  -4  13      180.11      189.47     17.33 o 
  -6  -4  13      323.58      326.91     17.25 o 
  -5  -4  13      187.54      188.17     13.48 o 
  -4  -4  13      346.84      354.75     17.62 o 
  -3  -4  13      405.76      386.65     18.21 o 
  -2  -4  13      452.99      414.33     32.36 o 
  -1  -4  13      764.69      659.00     25.45 o 
   0  -4  13      347.10      334.62     16.55 o 
   1  -4  13      303.81      267.16     19.31 o 
   2  -4  13      239.79      238.62     38.49 o 
   3  -4  13      194.81      173.82     17.64 o 
  -8  -3  13      100.93       96.62     13.59 o 
  -7  -3  13       33.74       25.31      9.09 o 
  -6  -3  13        3.40       10.53      6.01 o 
  -5  -3  13        3.97       89.79      9.72 o 
  -4  -3  13        2.09       36.58      7.16 o 
  -3  -3  13        8.47        5.72      5.54 o 
  -2  -3  13       33.54       58.40      8.03 o 
  -1  -3  13       67.95       78.78      9.00 o 
   0  -3  13       43.50       34.63      9.47 o 
   1  -3  13      105.31      104.90     13.22 o 
   2  -3  13       63.22       43.38     10.66 o 
   3  -3  13       17.69       16.93      9.36 o 
  -8  -2  13       70.33       58.01     11.89 o 
  -7  -2  13      154.07      142.80     14.97 o 
  -6  -2  13      221.33      216.08     13.98 o 
  -5  -2  13      246.32      234.13     14.30 o 
  -4  -2  13      269.61      250.97     14.34 o 
  -3  -2  13      141.78      147.54     20.01 o 
  -2  -2  13      358.78      378.95     17.62 o 
  -1  -2  13      219.67      202.90     12.84 o 
   0  -2  13       92.08      151.71     38.16 o 
   1  -2  13       57.10       99.82     20.50 o 
   2  -2  13       60.09      100.02     13.37 o 
   3  -2  13       51.91       53.45      8.98 o 
  -8  -1  13      468.63      475.06     29.28 o 
  -7  -1  13      486.73      472.01     31.43 o 
  -6  -1  13      547.75      567.79     29.52 o 
  -5  -1  13      922.67      967.49     34.30 o 
  -4  -1  13      816.40      811.11     31.14 o 
  -3  -1  13      563.71      492.24     56.25 o 
  -2  -1  13      645.64      624.66     24.15 o 
  -1  -1  13      442.15      435.21     23.86 o 
   0  -1  13      314.77      302.11     23.37 o 
   1  -1  13      248.50      241.32     18.54 o 
   2  -1  13      158.52      122.01     14.71 o 
   3  -1  13      142.64      158.46     13.09 o 
  -9   0  13       13.81       15.58      9.19 o 
  -8   0  13       11.79       -0.22      8.55 o 
  -7   0  13       61.08       64.44      8.86 o 
  -6   0  13      149.54      142.78     11.54 o 
  -5   0  13      243.26      239.57     13.96 o 
  -4   0  13      531.66      505.86     21.16 o 
  -3   0  13      465.61      502.25     20.91 o 
  -2   0  13       58.75      105.07      9.53 o 
  -1   0  13       27.50       25.09      6.73 o 
   0   0  13       56.64       72.13     12.12 o 
   1   0  13       87.12      119.47     14.12 o 
   2   0  13       30.33       51.87      8.77 o 
   3   0  13        9.76        3.57      7.58 o 
  -9   1  13      129.50      142.62     15.62 o 
  -8   1  13      119.97      155.87     15.74 o 
  -7   1  13      164.46      176.21     12.64 o 
  -6   1  13       61.73       69.05     10.45 o 
  -5   1  13      226.72      195.49     20.69 o 
  -4   1  13       73.85       84.01      9.07 o 
  -3   1  13       63.30       68.60      8.38 o 
  -2   1  13      134.48      138.23     10.78 o 
  -1   1  13      188.47      194.50     16.25 o 
   0   1  13      440.90      409.01     24.17 o 
   1   1  13      175.43      172.18     16.21 o 
   2   1  13       34.97       36.07      8.28 o 
  -9   2  13      208.59      213.41     18.55 o 
  -8   2  13      271.90      268.97     23.41 o 
  -7   2  13      476.14      508.15     28.75 o 
  -6   2  13      651.13      595.84     29.74 o 
  -5   2  13      662.58      679.83     37.46 o 
  -3   2  13      480.32      516.99     44.58 o 
  -2   2  13      438.55      489.95     20.10 o 
  -1   2  13      228.23      206.81     17.69 o 
   0   2  13      340.27      330.06     21.26 o 
   1   2  13      428.22      456.18     20.94 o 
   2   2  13      245.41      242.44     15.97 o 
  -9   3  13       47.25       61.69     15.84 o 
  -8   3  13       35.39       37.98     14.04 o 
  -7   3  13       87.43       85.88     18.71 o 
  -6   3  13      117.65      129.34     13.41 o 
  -5   3  13      109.48      111.82     12.27 o 
  -4   3  13      246.54      233.19     16.94 o 
  -3   3  13      312.67      328.48     23.02 o 
  -2   3  13      202.82      219.88     16.48 o 
  -1   3  13      120.69      110.98     14.52 o 
   0   3  13       19.43       11.46     10.92 o 
   1   3  13       53.80       60.30      9.81 o 
  -9   4  13       15.91       11.49     13.31 o 
  -8   4  13       47.67       65.34     16.73 o 
  -7   4  13      136.48      145.58     14.17 o 
  -6   4  13       69.78       86.05     13.64 o 
  -5   4  13       55.12      108.72     12.18 o 
  -4   4  13        0.18        6.30      6.84 o 
  -3   4  13        3.85        8.67      5.35 o 
  -2   4  13       10.08       25.45     12.88 o 
  -1   4  13        0.94        7.87      7.31 o 
   0   4  13        4.52        0.61      5.70 o 
  -5   5  13      297.48      296.83     24.77 o 
  -4   5  13      334.00      318.84     15.59 o 
  -3   5  13      227.51      242.48     13.57 o 
  -2   5  13       96.80       87.35     11.52 o 
  -1   5  13       99.40       87.91     13.00 o 
  -8   6  13       72.11       78.32     14.41 o 
  -7   6  13       69.57       79.38     14.44 o 
  -6   6  13      247.03      252.34     23.37 o 
  -5   6  13      267.33      326.31     26.33 o 
  -4   6  13      354.67      376.90     28.32 o 
  -3   6  13      314.13      313.96     25.03 o 
  -6   7  13        3.17        3.72      9.06 o 
  -5   7  13        5.55       -6.37      8.57 o 
  -4   7  13       17.93       19.49     11.42 o 
  -3  -7  14      232.76      277.00     17.08 o 
  -2  -7  14      211.08      234.17     26.02 o 
  -1  -7  14      360.34      418.34     20.44 o 
   0  -7  14       60.10       96.34     10.98 o 
   1  -7  14        0.53       53.81     11.79 o 
  -5  -6  14      141.82      128.28     19.41 o 
  -4  -6  14      150.31      141.59     12.81 o 
  -3  -6  14      233.01      220.23     15.06 o 
  -2  -6  14      186.33      194.35     14.06 o 
  -1  -6  14      145.15      161.64     18.05 o 
   0  -6  14      156.80      139.74     12.05 o 
   1  -6  14       16.71       16.21     11.50 o 
  -6  -5  14       11.17       18.57      7.15 o 
  -5  -5  14       10.76       15.45      7.11 o 
  -4  -5  14        3.10       10.73      6.86 o 
  -3  -5  14        0.91       47.37      8.58 o 
  -2  -5  14        2.83       12.44      6.27 o 
  -1  -5  14        5.96       24.96      7.34 o 
   0  -5  14        5.68       23.09      9.39 o 
   1  -5  14        3.78       12.75      8.39 o 
   2  -5  14        1.27       -2.22      7.81 o 
  -6  -4  14       51.47       57.07      9.25 o 
  -5  -4  14      194.11      182.26     13.71 o 
  -4  -4  14      214.49      200.91     21.30 o 
  -3  -4  14      278.20      278.49     16.12 o 
  -2  -4  14      304.91      306.87     16.69 o 
  -1  -4  14      278.93      251.16     15.00 o 
   0  -4  14      101.29       85.46     13.04 o 
   1  -4  14       67.54       56.57     11.50 o 
   2  -4  14      101.79      123.88     15.24 o 
  -7  -3  14      381.85      398.75     24.76 o 
  -6  -3  14      108.96      132.16     11.88 o 
  -5  -3  14      200.07      209.05     14.21 o 
  -4  -3  14      304.50      289.18     16.05 o 
  -3  -3  14      184.09      196.58     22.84 o 
  -2  -3  14      332.75      344.29     17.35 o 
  -1  -3  14      336.16      353.37     17.57 o 
   0  -3  14      224.40      174.87     16.87 o 
   1  -3  14      146.44      117.28     14.63 o 
   2  -3  14      151.55      117.62     15.11 o 
  -7  -2  14      143.68      176.42     13.90 o 
  -6  -2  14      104.20      138.96     12.37 o 
  -5  -2  14       16.50        3.48      5.94 o 
  -4  -2  14       51.43       57.35      8.70 o 
  -3  -2  14       55.26       57.01      9.42 o 
  -2  -2  14        7.63        7.18      7.42 o 
  -1  -2  14       13.49       39.81     13.15 o 
   0  -2  14       59.42       93.41     17.94 o 
   1  -2  14       28.97       23.68      9.67 o 
   2  -2  14       18.90        6.77      8.79 o 
  -8  -1  14      107.62      121.50     21.66 o 
  -7  -1  14      143.86      174.12     13.44 o 
  -6  -1  14      106.81      158.77     12.79 o 
  -5  -1  14      250.88      272.35     15.50 o 
  -4  -1  14      261.98      270.09     15.39 o 
  -3  -1  14       34.50       33.58      7.41 o 
  -2  -1  14      136.75      161.85     12.39 o 
  -1  -1  14       72.63       72.07     12.26 o 
   0  -1  14       71.27       88.90     12.89 o 
   1  -1  14      105.13      104.57     13.95 o 
   2  -1  14       30.67       19.27     10.08 o 
  -8   0  14      352.22      369.73     23.99 o 
  -7   0  14      469.32      483.20     23.29 o 
  -6   0  14      337.42      344.86     18.05 o 
  -5   0  14      258.53      232.89     17.77 o 
  -4   0  14      267.97      286.06     15.60 o 
  -3   0  14      250.96      338.05     18.09 o 
  -2   0  14      254.52      245.40     15.00 o 
  -1   0  14      201.63      213.34     24.19 o 
   0   0  14      168.16      182.93     17.10 o 
   1   0  14      342.98      350.45     23.64 o 
  -8   1  14       38.43       56.92     11.89 o 
  -7   1  14       37.90       26.90      7.47 o 
  -6   1  14       49.14       67.97      9.05 o 
  -5   1  14        6.26       17.94      6.52 o 
  -4   1  14       81.87       68.32     12.86 o 
  -3   1  14       91.92       62.55      8.58 o 
  -2   1  14       24.42       22.07      6.64 o 
  -1   1  14       75.77       82.75     12.24 o 
   0   1  14       27.47       32.36     10.07 o 
   1   1  14       24.92       28.20     10.52 o 
  -8   2  14       88.65       80.75     12.77 o 
  -7   2  14      108.51       76.49     12.91 o 
  -6   2  14      151.46      132.72     14.55 o 
  -5   2  14       86.95       94.54     12.53 o 
  -4   2  14       81.29      121.50     13.41 o 
  -3   2  14       55.70      118.26     11.66 o 
  -2   2  14      145.26      165.73     15.60 o 
  -1   2  14       24.05       26.94      8.97 o 
   0   2  14        4.27       24.68     10.69 o 
  -8   3  14      331.06      383.31     24.42 o 
  -7   3  14      364.07      367.54     18.61 o 
  -6   3  14      363.47      355.41     22.24 o 
  -5   3  14      297.54      317.95     20.93 o 
  -4   3  14      462.63      425.30     24.50 o 
  -3   3  14      264.99      236.18     13.95 o 
  -2   3  14      168.55      146.54     15.01 o 
  -1   3  14      175.57      119.57     50.31 o 
  -7   4  14       43.49       54.87     10.68 o 
  -6   4  14       84.66      112.88     13.17 o 
  -5   4  14      229.36      264.41     21.98 o 
  -4   4  14      191.74      244.99     18.28 o 
  -3   4  14       87.85      114.46     14.62 o 
  -2   4  14       20.13       28.76     12.50 o 
  -1   4  14       32.23       30.46      9.74 o 
  -6   5  14      136.95      175.69     20.88 o 
  -5   5  14      100.80      128.45     17.69 o 
  -4   5  14       48.05       42.03     12.65 o 
  -2  -6  15      146.11      127.91     15.57 o 
  -4  -5  15       63.59      105.65     11.48 o 
  -3  -5  15       74.25      136.52     12.71 o 
  -2  -5  15      138.33      142.19     18.55 o 
  -1  -5  15      124.16      141.95     12.42 o 
   0  -5  15       88.56       98.39     14.46 o 
  -5  -4  15       20.44       22.29      7.85 o 
  -4  -4  15       33.04       41.01      8.64 o 
  -3  -4  15       17.00       18.80      8.52 o 
  -2  -4  15        8.79       14.94      7.17 o 
  -1  -4  15       10.02        5.09      8.11 o 
   0  -4  15        0.33        4.35      9.74 o 
  -6  -3  15      168.51      168.88     17.00 o 
  -5  -3  15      142.70      127.36     12.22 o 
  -4  -3  15      201.31      249.36     15.59 o 
  -3  -3  15      265.38      298.67     17.63 o 
  -2  -3  15      205.89      231.84     24.41 o 
  -1  -3  15      218.75      237.37     29.41 o 
   0  -3  15       98.92      106.82     14.68 o 
  -6  -2  15      118.13      104.11     11.55 o 
  -5  -2  15      141.67      157.34     13.17 o 
  -4  -2  15      216.14      226.96     15.13 o 
  -3  -2  15      457.59      457.83     21.20 o 
  -2  -2  15      478.81      504.74     22.39 o 
  -1  -2  15      197.63      217.57     27.07 o 
   0  -2  15      138.09      126.01     15.65 o 
  -6  -1  15        2.65       18.72      7.14 o 
  -5  -1  15       10.13        9.06      6.45 o 
  -4  -1  15        5.91       11.06      6.02 o 
  -3  -1  15       13.18       18.11      6.83 o 
  -2  -1  15       18.09       22.89      7.34 o 
  -1  -1  15        6.08       11.05      8.87 o 
   0  -1  15        9.46       19.57      9.58 o 
  -7   0  15      132.74      149.46     13.47 o 
  -6   0  15      134.61      133.71     12.34 o 
  -5   0  15      166.99      164.80     12.94 o 
  -4   0  15      113.30      139.30     19.22 o 
  -3   0  15      335.81      319.87     17.19 o 
  -2   0  15      216.15      211.30     18.60 o 
  -1   0  15      117.60      168.73     40.39 o 
  -7   1  15      197.03      244.48     15.89 o 
  -6   1  15      114.19      139.92     12.44 o 
  -5   1  15      216.92      223.17     14.75 o 
  -4   1  15      214.51      229.48     14.90 o 
  -3   1  15      272.57      252.93     15.42 o 
  -2   1  15      215.35      240.97     19.74 o 
  -1   1  15      224.32      206.61     18.49 o 
  -6   2  15        0.64       -0.81      4.94 o 
  -5   2  15       11.02       13.90      6.28 o 
  -4   2  15       23.94       61.16     11.77 o 
  -3   2  15        0.59       11.99      6.50 o 
  -2   2  15       32.74       43.30     13.91 o 
  -6   3  15      114.04      114.49     11.49 o 
  -5   3  15      151.34      171.94     16.34 o 
  -4   3  15       60.80       68.10      9.27 o 
  -3   3  15       66.02       74.09     12.47 o 
                                                 
